# Supplementary material for: Development and characterization of microsatellite markers for population genetics of the cocoa pod borer Conopomorpha cramerella (Snellen) (Lepidoptera: Gracillaridae)
Source: PLoS One. 2024 Apr 11;19(4):e0297662. doi: 10.1371/journal.pone.0297662 (PMC11008836; doi:10.1371/journal.pone.0297662)
Supplement: S1 Table — The primers were selected using msatcommander software with the partial genome available in the database, primers predicted to amplify a product length ranged between 180–300 nucleotides with minimum 11 repeat of each motif were selected. (XLSX) [file pone.0297662.s001.xlsx]

## Sheet: selected primers pairs
Supplementary Table 1. Selected primers of the cocoa pod borer Conopomorpha cramerella microsatellites. The primer were selected using msatcommander software with the partial genome available in the database, primers predicted to amplify a product length ranged between 180-300 nucleotides with minimum 11 repeat of each motif were selected.
name	records_id	msats_id	primer	left	Primer_name	left_sequence	left_tm	left_gc	left_self_end	left_self_any	left_hairpin	left_end_stability	left_penalty	right	Primer_name	right_sequence	right_tm	right_gc	right_self_end	right_self_any	right_hairpin	right_end_stability	right_penalty	pair_product_size	pair_compl_end	pair_compl_any	pair_penalty	duplicate	motif	start	end	preceding	following	count
SJJU01009213.1	9212	12221	0	4665,21	CPB_Mal_1F	TCTGGCGCGATTTGTTTATTC	58.342	42.857	0	0	0	1.75	2.65758	4878,21	CPB_Mal_1R	GCATAATCCTGAGCCAGCTTC	59.876	52.381	0	0	0	3.86	1.12412	234	0	8.84	3.7817	0	AG	4710	4772	4710	8409	31
SJJU01059267.1	59266	32005	0	1820,20	CPB_Mal_2F	CACTCGTTAACACACACGGG	59.876	55	0	0	0	5.28	0.124064	2094,20	CPB_Mal_2R	ATCGCGAACTTCCTCCACTC	60.576	55	0	11.62	0	3.51	0.576416	294	0	0	0.70048	0	AG	1945	1999	1945	3721	27
SJJU01024829.1	24828	21440	0	2112,20	CPB_Mal_3F	ACTCGATGCTGTCTCGACTG	60.292	55	0	0	0	3.51	0.292471	2365,20	CPB_Mal_3R	TGGCACCATTTCGTTAGGTG	59.224	50	9.06	9.06	0	4	0.775601	273	0	0	1.06807	0	AC	2215	2267	2215	3858	26
SJJU01000171.1	170	604	0	27810,20	CPB_Mal_4F	AAATGGCTGTTTCACGAGGC	60.152	50	0	0	0	4.7	0.152057	28073,20	CPB_Mal_4R	TGACCAATCCAAGTGTGCAC	59.437	50	7.48	7.48	0	4.57	0.562538	283	0	0	0.714595	0	CCG	27844	27913	27844	88329	23
SJJU01004867.1	4866	8252	0	7664,20	CPB_Mal_5F	TGACCAATCCAAGTGTGCAC	59.437	50	7.48	7.48	0	4.57	0.562538	7927,20	CPB_Mal_5R	AAATGGCTGTTTCACGAGGC	60.152	50	0	0	0	4.7	0.152057	283	0	0	0.714595	0	CCG	7844	7913	7844	2496	23
SJJU01045077.1	45076	28545	0	2384,20	CPB_Mal_6F	TATTTGTTGCCGGCGAAGTG	60.222	50	0	5.54	0	3.16	0.222427	2558,20	CPB_Mal_6R	GCTTTGTGTGTGTCGCCAAC	61.598	55	0	0	0	3.77	1.5976	194	2.39	0	1.82003	0	AC	2477	2517	2477	2169	20
SJJU01059383.1	59382	32031	0	1186,20	CPB_Mal_7F	AGAGAATGCATGTCACGCTG	59.378	50	0	1.64	0	5.18	0.622401	1383,20	CPB_Mal_7R	CCAAGTACGCGCTGATTCTG	60.084	55	0	0	0	3.02	0.083806	217	0	0.87	0.706207	0	AC	1280	1320	1280	2444	20
SJJU01005687.1	5686	9123	0	11868,20	CPB_Mal_8F	TTAGTATCCAGGACGCAGGC	60.008	55	0	0	0	4.85	0.008281	12072,20	CPB_Mal_8R	CCATTTCGTGACAGTCCAGC	59.942	55	0	0	0	4.85	0.057608	224	0	0	0.065889	0	AC	11956	11996	11956	11795	20
SJJU01022146.1	22145	20266	0	12518,20	CPB_Mal_9F	CAAGAATTGGCTGACGTGGG	60.223	55	0	0	0	4.61	0.222625	12729,20	CPB_Mal_9R	GCTGGAGTCCTTGCTTGATG	59.656	55	0	13.32	0	3.07	0.343836	231	0	0	0.566461	0	AG	12668	12708	12668	2679	20
SJJU01037027.1	37026	26099	0	2481,20	CPB_Mal_10F	CGTGGCCAGCTCTAATTTCC	59.729	55	0	2.47	0	3.13	0.271064	2706,20	CPB_Mal_10R	CTGCCGCTGTCAATCGAATG	60.704	55	0	0	0	2.67	0.704477	245	0.19	0	0.975541	0	AC	2624	2664	2624	2839	20
SJJU01052077.1	52076	30305	0	3978,20	CPB_Mal_11F	ATTGGGACCATCGATGTGTG	58.715	50	4.49	15.24	0	3.82	1.28504	4182,21	CPB_Mal_11R	AGTCATTGATACAGGCATGGG	58.551	47.619	0	0	0	4	2.44946	225	0	0	3.7345	0	AC	4005	4043	4005	257	19
SJJU01004174.1	4173	7430	0	14881,20	CPB_Mal_12F	ACCCTGAAGAAATCCACCCG	60.442	55	0	0	0	5.28	0.441775	15089,20	CPB_Mal_12R	GCGAGACAACAAAGGCTCAC	60.499	55	0	0	0	3.51	0.499393	228	0	0	0.941168	0	CCG	14954	15011	14954	5505	19
SJJU01003861.1	3860	6927	0	5588,20	CPB_Mal_13F	GTGACGACCAAACTCTGTGG	59.522	55	0	0	0	4.17	0.477649	5798,20	CPB_Mal_13R	CTGGACACGCTACGGTAGAG	60.362	60	5.01	6.19	0	2.43	0.361758	230	0	0	0.839407	0	AC	5650	5688	5650	1937	19
SJJU01070313.1	70312	34464	0	39,20	CPB_Mal_14F	CTGTAGAGTGCGGAGTGTCG	60.914	60	0	0	0	4.35	0.914046	283,20	CPB_Mal_14R	TTTGCTCGCTGTTAGGTCGG	61.416	55	0	0	0	4.79	1.41564	264	0	0	2.32969	0	CCG	213	270	213	3612	19
SJJU01072788.1	72787	37076	0	30858,20	CPB_Mal_15F	TACGCAGCGAGTCCTACATC	60.082	55	0	21.42	0	3.06	0.082108	31109,20	CPB_Mal_15R	TGCAATTAATTAGCGGGCCG	60.082	50	21.12	21.12	0	6.13	0.081593	271	0	0	0.163701	0	CCG	30909	30966	30909	25032	19
SJJU01064199.1	64198	33112	0	1206,20	CPB_Mal_16F	ACACAGGACCTTCGTTAGCC	60.438	55	0	0	0	3.93	0.437947	1399,20	CPB_Mal_16R	CCAGAGCACGGTCGTAATTG	59.736	55	0	0	0	2.32	0.264245	213	0	0	0.702192	0	AC	1331	1367	1331	957	18
SJJU01031819.1	31818	24358	0	8290,20	CPB_Mal_17F	GTTTACGGTCAGAGTGTGCG	59.946	55	0	0	0	5.34	0.053578	8551,20	CPB_Mal_17R	GTGTGAGCGTGTATGTTCCC	59.663	55	0	0	0	3.97	0.336871	281	0	0	0.390449	0	AC	8315	8351	8315	2346	18
SJJU01052944.1	52943	30508	0	731,20	CPB_Mal_18F	TTCGATTCAACAAGCTCGCG	60.291	50	0	0	0	5.87	0.290512	1007,20	CPB_Mal_18R	GCACCGCAATACTGACACTC	60.014	55	0	0	0	3.51	0.013752	296	0	0	0.304264	0	AC	927	963	927	660	18
SJJU01025628.1	25627	21782	0	4261,22	CPB_Mal_19F	GACAGACCTTACTTGAACGGAG	59.176	50	0	0	0	4.63	2.82435	4449,19	CPB_Mal_19R	ACAGTAATGTCTCCGCCCG	60.232	57.895	0	0	0	6.13	1.23223	207	0	0	4.05658	0	AG	4292	4326	4292	3584	17
SJJU01071346.1	71345	35684	0	1747,18	CPB_Mal_20F	CCCTGGACGCCTACTAGC	59.614	66.667	0	0	0	3.42	2.38631	1988,20	CPB_Mal_20R	TGAAATCGCGGCACATACAG	59.733	50	0	0	0	2.74	0.266778	261	0	0	2.65309	0	AC	1815	1849	1815	838	17
SJJU01021171.1	21170	19786	0	9543,20	CPB_Mal_21F	GGCGACAACTGACTCCTACG	61.194	60	0	0	0	3.51	1.19423	9797,20	CPB_Mal_21R	GACCACAGACGCTCTCTACC	60.293	60	0	0	0	3.18	0.292955	274	0	0	1.48719	0	AC	9593	9627	9593	16419	17
SJJU01043257.1	43256	28011	0	1345,20	CPB_Mal_22F	TCAGACGCGATGCAATTACG	59.808	50	0	0	0	3.18	0.191559	1601,21	CPB_Mal_22R	ACACGCTTTAGGACAGAAACG	59.612	47.619	0	0	0	3.6	1.38796	277	0	0	1.57952	0	AC	1566	1600	1566	1150	17
SJJU01014348.1	14347	15910	0	20,20	CPB_Mal_23F	AGCCTATGTCCCAACCTTTG	58.254	50	0	0	0	2.77	1.74597	207,20	CPB_Mal_23R	CCCTGGTTTCGTTGTAGGTG	59.23	55	0	0	0	4	0.770091	207	0	0	2.51606	0	AC	167	199	167	7841	16
SJJU01001396.1	1395	3329	0	46314,20	CPB_Mal_24F	AATGGAGATACGAGGCTGGG	59.716	55	0	0	0	4.45	0.284122	46543,20	CPB_Mal_24R	TTCTTAACTGTCGGCGTGTG	59.244	50	0	0	0	3.82	0.755704	249	0	0	1.03983	0	AC	46380	46412	46380	25613	16
SJJU01021254.1	21253	19857	0	4054,20	CPB_Mal_25F	ACATCAAAGACCGCCGAAAC	59.871	50	0	0	0	2.78	0.128729	4289,21	CPB_Mal_25R	GTGTCACTGTTGGTATCTGCC	59.675	52.381	0	0	0	4.85	1.32545	256	0	0	1.45417	0	AG	4191	4223	4191	8075	16
SJJU01036766.1	36765	26012	0	4190,20	CPB_Mal_26F	GTCACCTTCCGCCATTTGTC	60.223	55	0	0	0	3.18	0.222551	4428,20	CPB_Mal_26R	ATAGATCGAGCGAGTGACCG	59.872	55	0	0	0	4.79	0.127746	258	0	6.63	0.350296	0	AC	4308	4340	4308	5847	16
SJJU01009503.1	9502	12445	0	15421,20	CPB_Mal_27F	GTTATCAGCCACATGACGCC	60.083	55	0	2.29	0	5.68	0.082553	15675,20	CPB_Mal_27R	ATCCCAGCCCAACTATTCCC	59.929	55	0	0	0	3.97	0.071073	274	0	0	0.153626	0	AG	15594	15626	15594	15813	16
SJJU01020223.1	20222	19304	0	2635,20	CPB_Mal_28F	ATCTCTGTCATGGAACCGGG	59.934	55	0	4.15	0	5.73	0.066095	2901,20	CPB_Mal_28R	TGGTGGTTCATCGCTTGTTC	59.514	50	0	0	0	3.18	0.485658	286	0	0	0.551753	0	AC	2857	2889	2857	5690	16
SJJU01072941.1	72940	37310	0	8299,20	CPB_Mal_29F	TCACCTCACGCCAATATTGC	59.371	50	0	1.36	0	3.56	0.628576	8565,20	CPB_Mal_29R	CACATAACATCGGCCGTGAG	59.805	55	7.55	14.12	0	3.51	0.194842	286	6.58	13.25	0.823418	0	AC	8514	8546	8514	19956	16
SJJU01056434.1	56433	31315	0	3141,20	CPB_Mal_30F	GACACGGAAGACACATTGGG	59.588	55	0	0	0	4.12	0.411515	3329,20	CPB_Mal_30R	ACCCTGCACTATGGAACTCC	59.859	55	0	0	0	3.85	0.14061	208	0	0	0.552125	0	AC	3228	3258	3228	4134	15
SJJU01003765.1	3764	6834	0	8548,20	CPB_Mal_31F	TACAGTCGACGAACCACCAG	60.152	55	0	10.03	0	4	0.152196	8746,20	CPB_Mal_31R	AAAGCATTATGTCCGTGGCG	60.012	50	0	0	0	5.69	0.011714	218	0	0	0.16391	0	AG	8704	8734	8704	3161	15
SJJU01002688.1	2687	5426	0	2758,20	CPB_Mal_32F	TCTCCCGCTCGTAACTATGC	60.081	55	0	0	0	3.14	0.081464	2961,20	CPB_Mal_32R	ATCGACCTCTTCACGGGATC	59.723	55	0	0	0	3.36	0.277204	223	0	0	0.358668	0	AG	2784	2814	2784	94485	15
SJJU01072259.1	72258	36301	0	958,22	CPB_Mal_33F	TGGTTGTCAAATAGTTCCACGG	59.62	45.455	0	0	0	4.94	2.38023	1161,22	CPB_Mal_33R	ATCTTAAGTAGCGGTGAGAGTG	58.119	45.455	0	0	0	3.51	3.88136	225	0	0	6.26159	0	AC	1116	1146	1116	29972	15
SJJU01002711.1	2710	5465	0	3713,20	CPB_Mal_34F	ACCCTGGACTACGACAAGAC	59.505	55	0	0	0	3.01	0.495177	3922,20	CPB_Mal_34R	ATAGCGTCAGGGAGGAAACC	59.934	55	0	0	0	3.27	0.065608	229	0	13.53	0.560785	0	AC	3830	3860	3830	238	15
SJJU01037429.1	37428	26244	0	4334,20	CPB_Mal_35F	GAGCGCTACCATCACTGAAG	59.173	55	0	0	0	3.02	0.826623	4550,20	CPB_Mal_35R	CGAAGTCCAGAGTCGAGGAG	60.012	60	0	3.42	0	3.69	0.012147	236	0	0	0.838769	0	AC	4410	4440	4410	604	15
SJJU01012799.1	12798	14803	0	4429,20	CPB_Mal_36F	ACCACTCTTCCACGGTAAGG	59.79	55	0	0	0	2.69	0.209843	4647,20	CPB_Mal_36R	TAATTGTGTTCGTGGCGGTC	59.591	50	0	0	0	4.79	0.408513	238	0	2.31	0.618356	0	AC	4549	4579	4549	5939	15
SJJU01071736.1	71735	35887	0	835,20	CPB_Mal_37F	ATCGGAGCTTAGACGTCACC	60.01	55	0.02	6.49	0	4.02	0.010401	1059,21	CPB_Mal_37R	CAAAGAAGATGCGACTCCAGG	59.744	52.381	0	0	0	4.45	1.25645	245	0	0	1.26685	0	AC	970	1000	970	82	15
SJJU01003393.1	3392	6359	0	25238,20	CPB_Mal_38F	ATTGATCTCTGTCCGGGTCC	59.643	55	0	0	0	4.46	0.356572	25467,20	CPB_Mal_38R	TAATTGATTTCAGCAGCGCG	58.275	45	0	0	0	6.86	1.72455	249	0	0	2.08112	0	AG	25366	25396	25366	17170	15
SJJU01001043.1	1042	2686	0	7067,21	CPB_Mal_39F	TCTGGGTGACGTGAATGTATG	58.511	47.619	0	0	0	2.39	2.48924	7297,20	CPB_Mal_39R	ATTTCCAGAATCTCGGCGGC	61.57	55	0	0	0	6.53	1.56973	250	0	0	4.05897	0	AC	7101	7131	7101	1363	15
SJJU01001681.1	1680	3749	0	1223,20	CPB_Mal_40F	ATTTCCAGAATCTCGGCGGC	61.57	55	0	0	0	6.53	1.56973	1452,21	CPB_Mal_40R	TCTGGTTGACGTGCATGTATG	59.405	47.619	0	0	0	2.39	1.59522	250	0	0	3.16495	0	AC	1409	1439	1409	830	15
SJJU01009999.1	9998	12730	0	141,21	CPB_Mal_41F	TCATTCATGCGGGTACAATCC	59.189	47.619	0	0	0	3.01	1.81091	370,21	CPB_Mal_41R	GCCCTCAATACTCACTGCTTG	59.741	52.381	0	0	0	4.01	1.25913	250	0	0	3.07004	0	AG	302	332	302	11742	15
SJJU01009141.1	9140	12150	0	4756,20	CPB_Mal_42F	CACACACACTCTCCTCCCTG	60.437	60	0	0	0	4.45	0.437456	4992,18	CPB_Mal_42R	TGTGTACAGTACCGGCGC	60.473	61.111	0	0	0	6.53	2.47302	254	0	0	2.91048	0	AC	4872	4902	4872	141	15
SJJU01029449.1	29448	23446	0	866,20	CPB_Mal_43F	TAAACCTGTGCTGCGGAAAC	59.799	50	0	0	0	2.78	0.201094	1107,20	CPB_Mal_43R	CGTATTCCCAACGTGACAGG	59.383	55	0	0	0	4	0.616823	261	1.13	1.27	0.817916	0	AC	978	1008	978	1743	15
SJJU01000506.1	505	1554	0	32734,20	CPB_Mal_44F	GCATCTGGTGAGGAGTTTGC	59.94	55	0	0	0	3.68	0.059753	32980,20	CPB_Mal_44R	GGTACTCTACGCCCTTAACG	58.257	55	0	0	0	3.18	1.74263	266	0	0	1.80238	0	AT	32920	32950	32920	51150	15
SJJU01000317.1	316	1019	0	6879,19	CPB_Mal_45F	CCTTCTCTCTCCACCCACG	59.858	63.158	0	0	0	4.94	1.14225	7141,20	CPB_Mal_45R	ATTTCCAGAATCTCGGCGGC	61.57	55	0	0	0	6.53	1.56973	282	0	0	2.71198	0	AC	6939	6969	6939	1911	15
SJJU01001343.1	1342	3227	0	1372,20	CPB_Mal_46F	TATGTCCAGAATCTCGGCGG	60.081	55	0	0	0	6.13	0.080615	1637,20	CPB_Mal_46R	GGCAGTCCTTCTCTCTCAAC	58.372	55	0	0	0	3.18	1.6282	285	0	0	1.70881	0	AC	1561	1591	1561	6946	15
SJJU01050357.1	50356	29864	0	128,20	CPB_Mal_47F	ATGTCGTCCATTGCTGCTTG	59.94	50	0	0	0	4.01	0.059598	403,20	CPB_Mal_47R	CATACCACGTGTCGCATCTC	59.531	55	0	0	0	2.75	0.469424	295	0	0	0.529022	0	AC	286	316	286	699	15
SJJU01000258.1	257	902	0	165943,21	CPB_Mal_48F	ACAACAGATGAACACTGCCAC	59.807	47.619	0	1.86	0	5.01	1.19292	166156,20	CPB_Mal_48R	ACGCACGGAAAGAAGAACAC	59.803	50	0	0	0	3.32	0.196505	233	0	0	1.38942	0	AG	166112	166140	166112	14078	14
SJJU01000244.1	243	850	0	38690,20	CPB_Mal_49F	GTTGTGTTTGGTCTGAGGCC	60.081	55	0	0	0	5.19	0.081269	38919,20	CPB_Mal_49R	GGCGTGTTGTGTGGTATAGC	60.013	55	0	0	0	2.97	0.013113	249	0	0	0.094382	0	AC	38726	38754	38726	62157	14
SJJU01036947.1	36946	26065	0	1285,20	CPB_Mal_50F	ATGGATATTTGCACCGCGAC	59.8	50	0	0	0	5.19	0.199633	1516,20	CPB_Mal_50R	TGAACAAGTGTGCTCCATCG	59.234	50	0	0	0	3.84	0.76585	251	0	2.11	0.965483	0	AC	1374	1402	1374	1584	14
SJJU01067204.1	67203	33713	0	1245,20	CPB_Mal_51F	TTGCGAGCCTATCTGTCTCC	60.009	55	0	0	0	3.71	0.008956	1477,20	CPB_Mal_51R	CGGCAAGTCATTCCACATCC	60.011	55	0	0	0	3.51	0.011278	252	0	0	0.020234	0	AG	1411	1439	1411	647	14
SJJU01007650.1	7649	10876	0	2155,20	CPB_Mal_52F	TGGGCCAAGTAAACCTCGTC	60.726	55	0	5.68	0	4.2	0.725679	2389,20	CPB_Mal_52R	CGCCATTATTAGCAAGGCCC	60.152	55	0	0	0	5.8	0.152057	254	3.37	8.68	0.877737	0	AC	2206	2234	2206	8463	14
SJJU01000996.1	995	2609	0	9827,20	CPB_Mal_53F	GCGGCGTCCACTTCATTAAC	60.636	55	0	0	0	2.01	0.636276	10066,19	CPB_Mal_53R	CGACACCGTGTACTAGCCG	60.951	63.158	0	0	0	5.52	1.95095	258	0	4.13	2.58722	0	CCG	10023	10065	10023	43469	14
SJJU01060590.1	60589	32310	0	1392,20	CPB_Mal_54F	GGTAAGAGTTGCGGAATGGC	60.012	55	0	0	0	4.4	0.011605	1638,18	CPB_Mal_54R	TCGCGGGAATAAGGGCAC	60.557	61.111	0	3.95	0	5.01	2.55651	264	0	0	2.56811	0	AC	1594	1622	1594	75	14
SJJU01002636.1	2635	5334	0	6858,20	CPB_Mal_55F	TGACTAAGCACCCTCTCACG	59.866	55	0	0	0	4.35	0.133538	7111,20	CPB_Mal_55R	ATAGCCCAGAACCACCCTTC	59.857	55	0	0	0	3.46	0.14275	273	0	0	0.276288	0	CCG	6994	7036	6994	26592	14
SJJU01067622.1	67621	33770	0	27,18	CPB_Mal_56F	AAAGCCTTTGTCGCGAGG	59.078	55.556	3.29	3.29	0	4.63	2.92225	290,20	CPB_Mal_56R	GACCCTAGCATTTGTCGCAC	60.013	55	0	0	0	5.34	0.012685	283	0	0	2.93493	0	AC	48	76	48	1162	14
SJJU01032447.1	32446	24599	0	3487,20	CPB_Mal_57F	ATCAGGTTGCTTCGCTCTTC	59.017	50	0	0	0	2.87	0.982883	3753,22	CPB_Mal_57R	CGATGTGTGCGTTAAATTAGGC	59.386	45.455	0	0	0	3.93	2.61392	288	0	0	3.5968	0	AC	3595	3623	3595	1963	14
SJJU01008453.1	8452	11547	0	11838,20	CPB_Mal_58F	GGAGTAGCGCAACCCAAATC	60.012	55	0	0	0	2.17	0.011605	11998,20	CPB_Mal_58R	CAGTTACATGCACCGTGGTC	59.943	55	0	0	0	4.02	0.057003	180	0	0	0.068608	0	AC	11920	11946	11920	2978	13
SJJU01007719.1	7718	10967	0	15823,20	CPB_Mal_59F	CTGCTTCTGTGAGTGATCGG	59.102	55	0	0	0	4.18	0.898372	15986,20	CPB_Mal_59R	ACGGTACCACATTACTCCCG	59.937	55	0	10.56	0	5.14	0.062724	183	0	0	0.961096	0	AG	15923	15949	15923	3676	13
SJJU01000637.1	636	1861	0	27451,21	CPB_Mal_60F	GTTCGAAATAGCAATTCCGCC	59.02	47.619	0	0	0	6.13	1.97955	27615,20	CPB_Mal_60R	CCGCCGCCATATTTGTTCTG	60.71	55	0	0	0	3.02	0.709703	184	0	0	2.68926	0	AC	27576	27602	27576	41244	13
SJJU01042365.1	42364	27762	0	1578,20	CPB_Mal_61F	GCTCTACGACTACTCCACCG	60.083	60	0	0	0	4.94	0.08268	1767,20	CPB_Mal_61R	CACTTCGGCACTTGTCTGAC	59.874	55	0	0	0	3.51	0.125604	209	0	0	0.208284	0	AC	1628	1654	1628	1010	13
SJJU01025336.1	25335	21628	0	3296,20	CPB_Mal_62F	CAGAACACAGATCGTTGCCC	59.942	55	0	0	0	5.36	0.057608	3488,21	CPB_Mal_62R	CATGGCGATGAAAGTGATTGC	59.283	47.619	0	0	0	3.56	1.71721	213	0	0	1.77482	0	AC	3355	3381	3355	8035	13
SJJU01016932.1	16931	17504	0	238,20	CPB_Mal_63F	GGCAGAGATAGTGACCATGC	58.873	55	0	0	0	4.06	1.1267	432,20	CPB_Mal_63R	TGTAGAGCAGCAGTGTACCC	59.864	55	0	0	0	3.69	0.135586	214	0	0	1.26228	0	AC	317	343	317	13154	13
SJJU01003985.1	3984	7146	0	1316,20	CPB_Mal_64F	AAGCAGCGATGTGGTTTACG	59.943	50	0	0	0	3.18	0.057003	1512,20	CPB_Mal_64R	AGTGCCACGGAAATTGTCAC	59.798	50	0	0	0	3.67	0.202074	216	0	0	0.259077	0	AC	1400	1426	1400	31931	13
SJJU01041410.1	41409	27515	0	485,20	CPB_Mal_65F	GTTGATATACTGCCGACGCC	59.597	55	0	0	0	5.68	0.402963	692,20	CPB_Mal_65R	TGACCACTACATCGACGGAC	59.94	55	0	0	0	4.79	0.059598	227	0	0	0.462562	0	AC	599	625	599	855	13
SJJU01051953.1	51952	30279	0	260,20	CPB_Mal_66F	CGAGTCCTTTCTTCACGTCC	59.037	55	0	0	0	4.79	0.963122	467,20	CPB_Mal_66R	AAGACTGAGGGTGCTACGTG	60.152	55	0	0	0	4.49	0.151836	227	0	0	1.11496	0	AG	360	386	360	1545	13
SJJU01020501.1	20500	19469	0	1817,20	CPB_Mal_67F	GAATTCCATCGGTCGCCAAC	60.362	55	0	0	0	3.77	0.361646	2026,21	CPB_Mal_67R	GCATTCTGTCTGTTTCGTCCC	60.281	52.381	0	0	0	4.46	1.28101	230	0	0	1.64265	0	ACT	1917	1956	1917	1088	13
SJJU01000482.1	481	1502	0	60970,20	CPB_Mal_68F	CTGGAACGTGGTTGGTTGAC	60.082	55	0	0	0	3.18	0.082171	61180,21	CPB_Mal_68R	CTTAGTCACTTCAGCAGCACG	60.015	52.381	0	0	0	5.34	1.01507	231	7.05	7.05	1.09724	0	AC	61097	61123	61097	28838	13
SJJU01020186.1	20185	19282	0	2208,21	CPB_Mal_69F	TGACATCCCACTGGTACCAAG	60.146	52.381	5.48	8.59	0	3.61	1.14588	2424,20	CPB_Mal_69R	CACAAACCCTCCAAGCAGTC	59.797	55	0	0	0	3.51	0.203059	236	0	0	1.34894	0	AC	2398	2424	2398	12488	13
SJJU01041814.1	41813	27631	0	1018,20	CPB_Mal_70F	AGCCTCCACGACCTTACATC	59.936	55	0	0	0	3.06	0.063998	1237,20	CPB_Mal_70R	TTTGTCCGCGAGTCAAGTTC	59.524	50	0	6.19	0	3.01	0.475988	239	0	0	0.539985	0	AC	1114	1140	1114	1890	13
SJJU01054790.1	54789	30942	0	1285,20	CPB_Mal_71F	TTTGTCCGCGAGTCAAGTTC	59.524	50	0	6.19	0	3.01	0.475988	1504,20	CPB_Mal_71R	AGCCTCCACGACCTTACATC	59.936	55	0	0	0	3.06	0.063998	239	0	0	0.539985	0	AC	1402	1428	1402	475	13
SJJU01034599.1	34598	25285	0	1599,20	CPB_Mal_72F	TATGACCTGGTACCATCCGC	59.718	55	0	0.85	0	5.54	0.281693	1819,20	CPB_Mal_72R	GACCAGACACGGTTGACAAC	59.803	55	6.13	6.13	0	3.32	0.196505	240	0	0	0.478198	0	AC	1753	1779	1753	6898	13
SJJU01072659.1	72658	36834	0	41830,20	CPB_Mal_73F	CGATGTTGTCAGGTGTGTCC	59.592	55	0	0	0	4.02	0.407767	42055,20	CPB_Mal_73R	AGAAGGTGGGTGTAAGAGCG	60.152	55	0	0	0	5.03	0.151633	245	0	0	0.5594	0	AG	42012	42038	42012	10060	13
SJJU01026867.1	26866	22350	0	9228,20	CPB_Mal_74F	TTCCCTCCAACACACCTACC	59.712	55	0	0	0	3.18	0.287815	9466,20	CPB_Mal_74R	GCCATAGTCGCTTGTGTACC	59.452	55	0	0	0	3.34	0.547503	258	0	0	0.835317	0	AT	9301	9327	9301	6264	13
SJJU01000145.1	144	537	0	25712,20	CPB_Mal_75F	CACCTAGCCTCTCTCGATCG	59.871	60	6.08	6.08	0	3.69	0.128532	25956,21	CPB_Mal_75R	CAGACGCCTAAACATGACCTG	59.745	52.381	0	0	0	4	1.25539	265	0	0	1.38392	0	AG	25876	25902	25876	123916	13
SJJU01022185.1	22184	20281	0	4344,20	CPB_Mal_76F	ATGTATGTGGTCGCAGGAGG	60.295	55	0	0	0	4.3	0.295222	4590,20	CPB_Mal_76R	TATGTCCCGTGGCTGTCATC	60.295	55	0	0	0	2.92	0.294934	266	0	0	0.590156	0	AC	4438	4464	4438	3303	13
SJJU01018902.1	18901	18657	0	1073,20	CPB_Mal_77F	CCACCTTCTTCCGCCATTTG	60.223	55	0	0	0	2.32	0.222876	1324,20	CPB_Mal_77R	GATGTCTACGGCTTGTCTGC	59.455	55	0	0	0	4.26	0.544751	271	0	0	0.767626	0	CCG	1284	1323	1284	6959	13
SJJU01047201.1	47200	29079	0	23,20	CPB_Mal_78F	TCCAGCAGAGACAGGAAGTG	59.791	55	0	0	0	3.16	0.209078	286,20	CPB_Mal_78R	ATCCTGCTCGACTTCTGGTG	60.223	55	0	0	0	4.17	0.223257	283	12.83	15.56	0.432335	0	AC	196	222	196	7024	13
SJJU01001998.1	1997	4278	0	15950,20	CPB_Mal_79F	AGCTTAGATCAGACGCCACC	60.295	55	0	0	0	4.61	0.294575	16214,20	CPB_Mal_79R	GTGAAGGGTTTGAGCTGAGC	59.87	55	0	0	0	4.26	0.130316	284	11.04	12.47	0.424891	0	AT	16116	16142	16116	26713	13
SJJU01017783.1	17782	18063	0	2849,21	CPB_Mal_80F	GCACTCACACATTCTCAAGGG	59.944	52.381	0	0	0	3.95	1.05585	3116,20	CPB_Mal_80R	TGACGGTATAGAGGTGGTCG	59.081	55	0	0	0	4.79	0.918517	287	0	0	1.97437	0	AG	2931	2957	2931	12644	13
SJJU01058915.1	58914	31924	0	1799,20	CPB_Mal_81F	TTAGGCCACAAGTCCTAGGC	59.86	55	0	0	0	3.93	0.139762	2075,20	CPB_Mal_81R	AAATACGCGCTCTGATTGGC	60.083	50	0	0	0	4.52	0.082553	296	0	0	0.222315	0	AC	1841	1867	1841	1048	13
SJJU01009017.1	9016	12051	0	20383,20	CPB_Mal_82F	ATAATTGCTAGCTGACCCGC	58.868	50	0	14.31	0	6.13	1.13174	20661,19	CPB_Mal_82R	GCGGTCCGTGAGTATTTGC	60.013	57.895	0	10.99	0	3.68	1.01342	297	0	0	2.14516	0	AC	20585	20611	20585	14410	13
SJJU01011800.1	11799	14108	0	124,21	CPB_Mal_83F	AGCCCTGTGGTAAGAGATGAG	59.659	52.381	0	0	0	2.9	1.34072	403,20	CPB_Mal_83R	TATGCTCACCAACCCGAACC	60.798	55	0	0	0	3.62	0.797566	299	0	0	2.13829	0	AC	346	372	346	649	13
SJJU01015186.1	15185	16310	0	11175,20	CPB_Mal_84F	CACACAGCTAAGCGAACACC	60.222	55	0	0	0	4.16	0.222061	11344,20	CPB_Mal_84R	CTTCAACGCTCATCACCTGC	60.292	55	0	0	0	4.85	0.29172	189	0	1.85	0.513781	0	AC	11218	11242	11218	13532	12
SJJU01070622.1	70621	34961	0	7753,22	CPB_Mal_85F	ACTAACTGGAACTTCTTCGACG	58.853	45.455	0	0	0	5.12	3.14681	7940,20	CPB_Mal_85R	TCCACGCTTTACAATGGCAC	59.869	50	0	0	0	5.01	0.130515	207	0	0	3.27733	0	AG	7849	7873	7849	17940	12
SJJU01007459.1	7458	10700	0	15093,20	CPB_Mal_86F	TACGTCTGGACCCAAAGACC	59.791	55	0	0.4	0	3.85	0.208823	15286,20	CPB_Mal_86R	AGCATACTACTCGAGCGTCC	59.8	55	0	0.1	0	4.79	0.200119	213	0	0	0.408942	0	AC	15253	15277	15253	9227	12
SJJU01010444.1	10443	13113	0	2629,20	CPB_Mal_87F	GTTGTCCTTCACCGCACAAG	60.431	55	0	0	0	3.16	0.431397	2823,21	CPB_Mal_87R	CTGTGTTAAGGCTTATCGGGC	59.81	52.381	0	0	0	6.13	1.18995	215	0	0	1.62135	0	AC	2671	2695	2671	8341	12
SJJU01023466.1	23465	20836	0	3593,20	CPB_Mal_88F	TTGGTTTATTGCCGCTCCTG	59.581	50	0	0	0	3.86	0.41877	3795,20	CPB_Mal_88R	GCAACCGGAGCTAGTTATCG	59.247	55	0	11.73	0	2.92	0.752762	222	0	0	1.17153	0	AT	3677	3701	3677	1138	12
SJJU01008756.1	8755	11802	0	11961,20	CPB_Mal_89F	GTATCAGCACTGCACTCGTG	59.737	55	0	0	0	4.35	0.262572	12166,20	CPB_Mal_89R	CCAAGTTGCCGGAGTTTACG	60.222	55	0	0	0	3.18	0.222207	225	0	0	0.484778	0	AC	12074	12098	12074	5842	12
SJJU01017841.1	17840	18098	0	3810,20	CPB_Mal_90F	TGGCAGTTGGATTTCGTTCG	59.871	50	0	0	0	3.95	0.128532	4017,20	CPB_Mal_90R	ACCTACCTCCATTGTCGGTC	59.573	55	0	0	19.11	4.79	0.427395	227	0	0	0.555928	0	AC	3935	3959	3935	4010	12
SJJU01001299.1	1298	3130	0	45113,20	CPB_Mal_91F	AATTCCTTGCGTACATCCCG	59.086	50	0	0	0	5.14	0.913586	45321,20	CPB_Mal_91R	TTCGTCGCAATGTAAGCACC	59.944	50	0	0	0	5.01	0.0564	228	8.69	8.69	0.969986	0	AG	45211	45235	45211	25122	12
SJJU01064333.1	64332	33136	0	1302,20	CPB_Mal_92F	ATGCTGTGTTTGCCTGTACG	59.871	50	0	0	0	3.67	0.129322	1511,20	CPB_Mal_92R	CGGGTACACTGCTGCTCTAC	60.923	60	0	0	0	2.59	0.923264	229	2.49	10.32	1.05259	0	AC	1478	1502	1478	124	12
SJJU01043735.1	43734	28160	0	99,20	CPB_Mal_93F	TCTGTCAAGGTCGTGGTAGC	60.152	55	0	0	0	3.58	0.151917	312,20	CPB_Mal_93R	TGCCGTTCTAGTGTTGAACC	58.875	50	0	0	0	3.62	1.12502	233	0	0	1.27694	0	AC	168	192	168	1017	12
SJJU01001009.1	1008	2647	0	33590,20	CPB_Mal_94F	TCGCTCCCAAATCCCTCTAC	59.645	55	0	0	0	2.59	0.355165	33814,20	CPB_Mal_94R	ACGACTTTGTCCAGAGCTCC	60.437	55	0	7.72	0	4.7	0.436967	244	0	0.01	0.792133	0	AT	33722	33746	33722	20381	12
SJJU01046194.1	46193	28842	0	4622,20	CPB_Mal_95F	TGCTGGAAATGACTCGCAAC	59.871	50	0	0	0	4.17	0.129322	4849,20	CPB_Mal_95R	CCTGAACTGACATTGCCCTG	59.582	55	0	0	0	4.45	0.417998	247	0	0	0.547321	0	AC	4766	4790	4766	193	12
SJJU01072701.1	72700	36912	0	19553,20	CPB_Mal_96F	TGTTCAGCGCGTGTATTCTG	59.667	50	0	0	0	3.02	0.333296	19782,20	CPB_Mal_96R	ATGCAGCTACCGATCCTACG	60.152	55	0	0	0	3.51	0.152037	249	0	0	0.485333	0	AG	19596	19620	19596	3737	12
SJJU01055829.1	55828	31152	0	29,19	CPB_Mal_97F	CTTGCTGAGCGACACGAAG	59.943	57.895	0	0	0	3.79	1.05698	264,20	CPB_Mal_97R	CGGTCAGACACAGCATTGAC	59.944	55	0	0	0	3.18	0.0561	255	5.81	3.95	1.11308	0	AC	112	136	112	935	12
SJJU01068211.1	68210	33833	0	780,20	CPB_Mal_98F	GTCCGCGATTGAACATCCTG	60.083	55	0	0	0	3.86	0.083183	1017,21	CPB_Mal_98R	CCCGCAGTATGAACCTTGTAG	59.201	52.381	0	0	0	2.74	1.79942	258	0	0	1.8826	0	AC	933	957	933	81	12
SJJU01010351.1	10350	13038	0	7542,20	CPB_Mal_99F	GCGTCACTGGCAGATCAATG	60.361	55	1.57	11.44	0	2.82	0.361311	7782,20	CPB_Mal_99R	ATCCATTAGCCACACGTTGC	59.655	50	0	0	0	4.17	0.344509	260	4.23	4.23	0.70582	0	AC	7707	7731	7707	10155	12
SJJU01057133.1	57132	31521	0	1151,20	CPB_Mal_100F	AATGTCGAATCATCAGCGCC	59.802	50	0	0	0	6.53	0.198183	1402,20	CPB_Mal_100R	CTCCCTCACTACAATTCGCC	58.806	55	0	0	0	5.54	1.19392	271	0	0	1.3921	0	AC	1321	1345	1321	1286	12
SJJU01000526.1	525	1608	0	72716,20	CPB_Mal_101F	ACTGGGCCGTACTTTCGATG	60.861	55	0	0	0	3.84	0.861164	72968,20	CPB_Mal_101R	GTACACAATGCCACCACAGC	60.503	55	0	0	0	4.4	0.503185	272	0	0	1.36435	0	AC	72843	72867	72843	10562	12
SJJU01000377.1	376	1219	0	13391,20	CPB_Mal_102F	GATCAACATCACACTGCCGG	60.012	55	0	0	0	6.13	0.012362	13642,22	CPB_Mal_102R	TTTGGAAACTCTTAAGCACACG	58.206	40.909	0	0	0	4.49	3.79441	273	0	0	3.80678	0	AC	13599	13623	13599	16961	12
SJJU01015263.1	15262	16377	0	5840,20	CPB_Mal_103F	GGTGCAATTGGAGAGGCTTG	60.223	55	0	0	0	4.01	0.222977	6093,20	CPB_Mal_103R	TCATTGACACCGCTGATAGG	58.15	50	0	0	0	2.57	1.84962	273	0	0	2.0726	0	AT	5987	6011	5987	12641	12
SJJU01006055.1	6054	9395	0	10932,20	CPB_Mal_104F	GTCATTCACTCACGTCACGG	59.67	55	0	0	0	4.94	0.330407	11186,20	CPB_Mal_104R	GGTGATCCGTGGGTACTTGC	61.495	60	0	0	0	4.01	1.49521	274	0	0	1.82562	0	AC	11050	11074	11050	5669	12
SJJU01036648.1	36647	25980	0	2550,20	CPB_Mal_105F	GGTGATCCGTGGGTACTTGC	61.495	60	0	0	0	4.01	1.49521	2804,20	CPB_Mal_105R	GTCATTCACTCACGTCACGG	59.67	55	0	0	0	4.94	0.330407	274	0	5.75	1.82562	0	AC	2682	2706	2682	10639	12
SJJU01049198.1	49197	29572	0	2373,20	CPB_Mal_106F	CACGCACACATGTAGGCAAC	60.844	55	0	9.1	0	4.17	0.843879	2629,20	CPB_Mal_106R	GCAGAAACTCTTAGTCGCCC	59.381	55	0	0	0	6.13	0.619349	276	0	0	1.46323	0	AC	2428	2452	2428	1940	12
SJJU01021555.1	21554	19996	0	7308,20	CPB_Mal_107F	TGTGCCAAGAAGACCTCGTC	60.72	55	0	0	0	4.2	0.720133	7566,20	CPB_Mal_107R	CCGGTTCTAAGCTACCTCCC	60.008	60	0	0	0	4.3	0.008168	278	0	0	0.7283	0	AC	7359	7383	7359	2989	12
SJJU01010311.1	10310	13012	0	1569,20	CPB_Mal_108F	AGAACATGCAAGCAACCACC	60.08	50	0	0	0	4.61	0.080417	1829,20	CPB_Mal_108R	AGCGATGTGGTCTACGATGG	60.364	55	0	0	0	3.51	0.364372	280	0	0	0.444788	0	AG	1698	1722	1698	12201	12
SJJU01008527.1	8526	11618	0	38572,19	CPB_Mal_109F	ATGCCGGAGTGAGATGTGG	60.233	57.895	0	0	0	4.17	1.23279	38833,20	CPB_Mal_109R	GCTTAGACCGAGGGAAGGAG	60.009	60	0	0.58	0	3.69	0.008844	281	0	0	1.24164	0	AT	38653	38677	38653	185	12
SJJU01001582.1	1581	3609	0	21747,20	CPB_Mal_110F	CCACAATTTCATGCGCGTAC	59.191	50	0	6.36	0	3.67	0.808519	22010,20	CPB_Mal_110R	CGTCACGCCTATTTCCCATG	59.803	55	0	0	0	3.66	0.197222	283	0	0	1.00574	0	AT	21973	21997	21973	28286	12
SJJU01039065.1	39064	26779	0	590,20	CPB_Mal_111F	GCCCATCCCGCTTTCTAATC	59.512	55	0	0	0	1.75	0.487798	855,21	CPB_Mal_111R	AGTCATTGATACAGGCATGGG	58.551	47.619	0	0	0	4	2.44946	286	0	0	2.93726	0	AC	616	640	616	6471	12
SJJU01001885.1	1884	4080	0	2818,20	CPB_Mal_112F	TCGGCCGTCTCGAGATATTC	59.871	55	0	24.08	0	1.75	0.128927	3086,20	CPB_Mal_112R	CTCAGAAATGGTGACCCGTG	59.304	55	0	0	0	4.94	0.69598	288	0	0	0.824907	0	AC	3027	3051	3027	42584	12
SJJU01036994.1	36993	26091	0	43,20	CPB_Mal_113F	GACATGCTGACCACTACACC	59.02	55	0	0	0	4.16	0.979912	311,20	CPB_Mal_113R	CATCATTGTTCGCGTCTGGG	60.361	55	0	0	0	4.45	0.360866	288	0	0	1.34078	0	ACT	141	177	141	8806	12
SJJU01014662.1	14661	16083	0	3275,20	CPB_Mal_114F	TGCCTCCGTACCATGAGATC	59.72	55	0	0	0	2.75	0.279887	3544,20	CPB_Mal_114R	AGTCGATTTCTTTGCTCGCG	60.015	50	0	0	0	5.87	0.014805	289	0	0	0.294692	0	AC	3410	3434	3410	342	12
SJJU01000614.1	613	1809	0	48844,20	CPB_Mal_115F	TATCGCAACACATTCGCTGG	59.733	50	0	0	0	4.85	0.266778	49118,20	CPB_Mal_115R	AGCGATGTCTCCCTTATGCG	60.718	55	0	0	0	4.73	0.718082	294	10.4	10.57	0.98486	0	AG	48916	48940	48916	36137	12
SJJU01001325.1	1324	3189	0	36792,20	CPB_Mal_116F	CACGGTTTCCAAGAGACAGC	59.872	55	0	0	0	4.4	0.12755	37066,20	CPB_Mal_116R	TTGTTCCTGCACCGACTTAC	58.875	50	0	0	0	2.34	1.12502	294	0	0	1.25257	0	AC	36953	36977	36953	12531	12
SJJU01000781.1	780	2179	0	44415,20	CPB_Mal_117F	AAACTTGGTCCTTGCTTGCC	60.008	50	0	0	0	4.52	0.007941	44692,20	CPB_Mal_117R	AGTTCCTCTGCCTAACCCAC	59.787	55	0	0	0	4.61	0.213455	297	0	0	0.221397	0	AC	44644	44668	44644	95003	12
SJJU01003733.1	3732	6813	0	23462,20	CPB_Mal_118F	TCTCCCGCTCTTAGTGATGC	60.009	55	0	0	0	3.91	0.008956	23740,20	CPB_Mal_118R	TACAAACATGAGTGCGCGAC	59.945	50	0	2.42	0	5.19	0.054907	298	0	0	0.063862	0	AG	23490	23514	23490	12156	12
SJJU01001406.1	1405	3352	0	39371,20	CPB_Mal_119F	GCCCGGTAGAAACATGGTTC	59.657	55	10.93	10.93	0	3.62	0.3435	39650,20	CPB_Mal_119R	TACCCTGTTCCTATGACGCC	59.646	55	0	0	0	5.68	0.353766	299	0.29	0	0.697266	0	AC	39494	39518	39494	37739	12
SJJU01062872.1	62871	32790	0	58,22	CPB_Mal_120F	TGGAATAACACACCACTGTACC	58.758	45.455	0	0	0	3.34	3.24242	218,20	CPB_Mal_120R	TATTCGGTCAGGTCGTTCGG	60.293	55	0	0	0	4.3	0.293025	180	0	0	3.53545	0	AC	154	176	154	1836	11
SJJU01041906.1	41905	27647	0	1928,20	CPB_Mal_121F	TCTGGACCAATGCTGCTCTC	60.511	55	0	0	0	3.2	0.511049	2095,20	CPB_Mal_121R	CTCCAGATCCCATAGTCGGC	60.152	60	0	0	0	5.54	0.151755	187	0	0	0.662805	0	AC	2048	2070	2048	1654	11
SJJU01007309.1	7308	10555	0	18282,20	CPB_Mal_122F	AAGCAAATTGTCACCGACCC	59.795	50	0	0	0	4.46	0.204546	18451,20	CPB_Mal_122R	GCCGGGCACTTTACTTGATG	60.293	55	0	12.46	0	3.07	0.292817	189	3.01	0	0.497363	0	AC	18353	18375	18353	26417	11
SJJU01000104.1	103	397	0	18662,19	CPB_Mal_123F	CATCTCCGGCAACAACCTC	59.27	57.895	0	0	0	3.85	1.73036	18833,21	CPB_Mal_123R	ACTCGGAAATAAGGAAACGCC	59.401	47.619	0	0	0	5.68	1.59902	192	0	0	3.32938	0	AC	18739	18761	18739	59882	11
SJJU01001000.1	999	2627	0	47243,20	CPB_Mal_124F	ATTCGCGCCTATATACCCGG	60.294	55	0	0	0	5.73	0.294006	47416,20	CPB_Mal_124R	GACGCCTTGTTGATCTGCTC	60.013	55	0	0	0	4.26	0.013327	193	0	0	0.307333	0	AC	47373	47395	47373	154	11
SJJU01001987.1	1986	4260	0	6309,20	CPB_Mal_125F	ACCTCCATAACCCTGAACCC	59.485	55	0	0	0	4.11	0.514587	6485,20	CPB_Mal_125R	CCTGTATTAGCAAGTCCCGC	59.163	55	0	0	0	6.13	0.836897	196	0	0	1.35148	0	AC	6365	6387	6365	35913	11
SJJU01038800.1	38799	26673	0	6134,20	CPB_Mal_126F	TTCCTTACCATCGGACCACC	59.861	55	0	0	0	4.61	0.138918	6310,20	CPB_Mal_126R	TTACCTTCGTAGTCTGCCCG	59.939	55	0	0	0	6.13	0.061151	196	0	0	0.200069	0	AC	6236	6258	6236	3178	11
SJJU01019347.1	19346	18856	0	8082,20	CPB_Mal_127F	ATCGGTCCAGTAGCTACGAC	59.443	55	8.6	8.6	0	4.34	0.5573	8259,20	CPB_Mal_127R	ATCATGAGCCCGAAGTCAGC	60.936	55	0	0	0	4.26	0.936083	197	0	0	1.49338	0	AC	8229	8251	8229	1466	11
SJJU01002441.1	2440	5041	0	2798,20	CPB_Mal_128F	ACATCGTTTCGCATCGCATC	60.428	50	0	0	0	3.91	0.428323	2977,20	CPB_Mal_128R	AAACAGATCACAGTGGCGTG	59.517	50	0	0	0	5.34	0.483108	199	0	0	0.911431	0	ATC	2902	2935	2902	100	11
SJJU01054048.1	54047	30773	0	1258,20	CPB_Mal_129F	TTTGGCGAGATCTTCCCTGG	60.512	55	0	3.91	0	4.45	0.512327	1439,20	CPB_Mal_129R	TTACCTCCTAGCTTCGCCAC	59.937	55	0	0	0	5.01	0.063359	201	5.36	6.28	0.575686	0	AC	1315	1337	1315	910	11
SJJU01068747.1	68746	33936	0	2400,20	CPB_Mal_130F	TCCATACAGCCTGCTCCTTG	60.224	55	0	0	0	3.61	0.223752	2584,20	CPB_Mal_130R	TGTGGTTTCGAAATACCGCG	59.944	50	0	16.02	0	6.46	0.0558	204	0	0	0.279552	0	AC	2454	2476	2454	1398	11
SJJU01024962.1	24961	21491	0	3081,19	CPB_Mal_131F	GGGAAACAGGCGTGAAGTG	59.79	57.895	0	11.37	0	3.16	1.21047	3266,21	CPB_Mal_131R	GCCGGGTTGTATTTGTTGTAC	58.538	47.619	0	0	0	2.9	2.46199	206	0	0	3.67247	0	AG	3171	3193	3171	1977	11
SJJU01058826.1	58825	31900	0	344,19	CPB_Mal_132F	GTGGCTTGTTGGGTGTGAC	60.01	57.895	0	0	0	3.67	1.00968	531,20	CPB_Mal_132R	AGTATGAGGAGAGCGTGCAG	60.01	55	0	0	0	4.41	0.009626	207	0	0	1.01931	0	AC	379	401	379	1314	11
SJJU01001117.1	1116	2818	0	23103,20	CPB_Mal_133F	TCCTAGCTTCGCCACTACAC	59.938	55	0	0	0	2.9	0.061778	23293,22	CPB_Mal_133R	TGAACATGAACGAAGGGTCTTG	59.622	45.455	0	0	0	3.02	2.37825	212	0	0	2.44003	0	AC	23220	23242	23220	21361	11
SJJU01023885.1	23884	21021	0	2054,20	CPB_Mal_134F	CGACACCGCAGACTTTGATC	60.015	55	0	0	0	2.92	0.014805	2245,21	CPB_Mal_134R	CGAGAGGCCTACAAATGCAAC	60.348	52.381	0	0	0	4.17	1.34791	212	0	0	1.36272	0	AC	2080	2102	2080	2920	11
SJJU01003687.1	3686	6753	0	2301,20	CPB_Mal_135F	TGTAATCGGCCCACTTCCTC	60.224	55	0	0	0	3.71	0.223568	2495,20	CPB_Mal_135R	TCGGAGATGGATCGTGTCTG	59.726	55	0	0	0	3.51	0.273968	214	0	0	0.497536	0	CCG	2366	2399	2366	27514	11
SJJU01002112.1	2111	4443	0	4694,20	CPB_Mal_136F	TCTCTTTCACACTGGTCCGG	60.08	55	0	0	0	5.14	0.079952	4892,20	CPB_Mal_136R	TGCGACGTTGTTACACTTCG	59.879	50	4.06	4.06	0	3.79	0.121407	218	0	0	0.201359	0	AC	4778	4800	4778	26803	11
SJJU01023714.1	23713	20950	0	5182,20	CPB_Mal_137F	GCTTGCTGGACCCATAAACC	59.938	55	0	0	0	3.27	0.06225	5387,20	CPB_Mal_137R	CGACGAGGAGGTGAGCTAAC	60.641	60	0	0	0	2.34	0.640539	225	0	0	0.70279	0	AC	5363	5385	5363	1305	11
SJJU01034983.1	34982	25423	0	1075,20	CPB_Mal_138F	GCACTTTCCAGCATGAAGGG	60.223	55	0	1.1	0	3.95	0.222977	1283,20	CPB_Mal_138R	TCCACTATAGCCCACGTGTC	59.65	55	0	2.74	0	3.67	0.3503	228	0	0	0.573277	0	AC	1221	1243	1221	1202	11
SJJU01041255.1	41254	27463	0	969,22	CPB_Mal_139F	GTCATTTCACCGACGACTATGG	59.888	50	0	0	0	2.74	2.11235	1177,20	CPB_Mal_139R	AACCCACCGATTCCAGAGAG	59.862	55	0	0	0	3.2	0.138497	228	0	0	2.25084	0	CCG	1016	1049	1016	1582	11
SJJU01012179.1	12178	14287	0	4588,20	CPB_Mal_140F	TCAGTCCGCGGATATTCTCG	60.152	55	2.2	11.45	0	4.04	0.152314	4797,20	CPB_Mal_140R	CTTTCACACTGCAGACTCGG	59.594	55	0	0.27	0	4.63	0.40554	229	0	0	0.557854	0	AC	4683	4705	4683	444	11
SJJU01042534.1	42533	27828	0	708,20	CPB_Mal_141F	TCTGGATGCCGCTGTAGATC	60.08	55	0	0	0	2.75	0.08035	918,20	CPB_Mal_141R	GGTAGGATTGGAGCTAGGCC	60.079	60	0	0	0	5.19	0.078941	230	0	0	0.159292	0	AC	850	872	850	790	11
SJJU01000014.1	13	78	0	170442,20	CPB_Mal_142F	TACATTGTGTCTGACCCGGC	60.794	55	0	0	0	6.13	0.793624	170652,21	CPB_Mal_142R	TGCCGACTAAGTAAACGTTGC	59.948	47.619	0	0	0	4.17	1.05227	231	0	0	1.8459	0	ATC	170544	170577	170544	47663	11
SJJU01009323.1	9322	12300	0	15464,20	CPB_Mal_143F	AGTACTGGTCACTCGTTCCG	59.869	55	0	0	0	4.3	0.130915	15677,20	CPB_Mal_143R	GAGAGGCCTATGTCCAGCAG	60.366	60	0	0	0	4.24	0.366471	233	0	0	0.497386	0	ATC	15619	15652	15619	151	11
SJJU01016180.1	16179	16985	0	4657,20	CPB_Mal_144F	CCACATAACGTCCACTGCTG	59.662	55	0	0	0	4.41	0.337855	4871,20	CPB_Mal_144R	TCCTTAGCCTCTGTCGTGAG	59.292	55	0	0	0	3.51	0.707884	234	0	0	1.04574	0	AC	4839	4861	4839	1214	11
SJJU01063129.1	63128	32871	0	4566,20	CPB_Mal_145F	TGGTTCCTCACTATGCTGGG	59.86	55	0	0	0	4.45	0.140397	4780,20	CPB_Mal_145R	CATATTGTGCCGAGGTCACG	59.805	55	0	7.25	0	4.35	0.194842	234	0	0	0.33524	0	AG	4732	4754	4732	2257	11
SJJU01008724.1	8723	11773	0	4979,20	CPB_Mal_146F	ATATTCAGAAGTCACGCGCC	59.17	50	0	0	0	6.53	0.830451	5197,20	CPB_Mal_146R	GAACACAAAGTCCCGTCGTC	59.876	55	0	0	0	4.2	0.124256	238	0	0	0.954707	0	AC	5038	5060	5038	4911	11
SJJU01053059.1	53058	30534	0	1597,20	CPB_Mal_147F	ACGGTAAATTGAGGTGTGCG	59.59	50	0	0	0	5.34	0.41001	1815,20	CPB_Mal_147R	ATGCTGGGAGGGTTACTACG	59.645	55	0	0	0	3.51	0.355165	238	0	0	0.765176	0	AC	1645	1667	1645	250	11
SJJU01018627.1	18626	18515	0	9383,20	CPB_Mal_148F	CCCGTGGCGTTGTCTTTATC	60.013	55	0	0	0	1.75	0.013113	9602,20	CPB_Mal_148R	ACCACAGACGCTCTACCAAC	60.436	55	0	0	0	3.77	0.436318	239	0	0	0.449431	0	AG	9460	9482	9460	189	11
SJJU01007059.1	7058	10311	0	5008,20	CPB_Mal_149F	ACCGCGTATACCTACAGAGC	59.798	55	0	2.84	0	4.09	0.201583	5227,22	CPB_Mal_149R	CGACAGTGTTGAACGTAGAAGG	60.016	50	0	0	0	3.46	2.01636	241	0	0	2.21795	0	AC	5170	5192	5170	21456	11
SJJU01000123.1	122	451	0	3240,20	CPB_Mal_150F	ACCTTTGTGCCTGAGATTGG	58.849	50	0	0	0	3.16	1.15144	3462,20	CPB_Mal_150R	TTCCCAACCAACCACACAAG	59.284	50	0	0	0	3.16	0.716001	242	3.78	3.78	1.86744	0	AC	3395	3417	3395	173845	11
SJJU01053619.1	53618	30652	0	531,20	CPB_Mal_151F	TACTACTTGCGACGCTGTCC	60.572	55	0	15.21	0	4.02	0.571963	755,20	CPB_Mal_151R	ATCACACGATCGATTTGGGC	59.446	50	0	14.05	0	5.36	0.553537	244	0	0	1.1255	0	AC	583	605	583	1144	11
SJJU01073036.1	73035	37415	0	22696,20	CPB_Mal_152F	GCCCTGACACTCCTAGCTAG	59.722	60	10.31	10.31	0	3.42	0.278393	22921,20	CPB_Mal_152R	AAACTTACTTCCCACCGGCC	61.018	55	0	0	0	6.13	1.01773	245	0	0	1.29612	0	AC	22814	22836	22814	2261	11
SJJU01070613.1	70612	34947	0	34377,20	CPB_Mal_153F	AGCAAGTGACTCTGCCTACC	60.152	55	0	9.33	0	3.18	0.151551	34604,20	CPB_Mal_153R	GGTATGCACGCTTCACTCAC	60.014	55	0	0	0	3.51	0.013752	247	7.33	0	0.165303	0	AC	34422	34444	34422	327	11
SJJU01002739.1	2738	5518	0	20699,20	CPB_Mal_154F	GGGAGGCAAGTATGAGGGTG	60.585	60	0	0	0	4.61	0.584849	20928,20	CPB_Mal_154R	TGTCCGCCAATGTGTTAAGG	59.224	50	0	0	0	2.69	0.775601	249	0	0	1.36045	0	AC	20894	20916	20894	1113	11
SJJU01017602.1	17601	17952	0	4967,20	CPB_Mal_155F	CGGCGGTGATTGTATCGATG	59.946	55	0	5.35	0	3.84	0.054019	5197,21	CPB_Mal_155R	CGTAGCGATTAGTATGGGTGC	59.415	52.381	0	0	0	5.01	1.58496	251	0	0	1.63898	0	CCG	5162	5195	5162	21449	11
SJJU01004096.1	4095	7312	0	7204,20	CPB_Mal_156F	GGATGGTGGTCAAACGCTTG	60.503	55	0	0	0	4.01	0.503185	7437,20	CPB_Mal_156R	AGGGATTACGGACGAGTGTG	59.938	55	0	0	0	3.82	0.061778	253	0	0	0.564963	0	AC	7408	7430	7408	1950	11
SJJU01073062.1	73061	37446	0	63,20	CPB_Mal_157F	GAAGCCAAGGAGCCTGAATG	59.653	55	0	0	0	2.67	0.347218	297,19	CPB_Mal_157R	TCAGGACCCTTAAACGCCC	60.081	57.895	0	0	0	6.13	1.08122	253	1.62	7.37	1.42844	0	AC	205	227	205	10308	11
SJJU01030979.1	30978	24058	0	103,20	CPB_Mal_158F	ATAGGGTAGAGGAGTGCGTG	59.069	55	0	0	0	5.34	0.931403	338,20	CPB_Mal_158R	TCACTAGAACACCAGGGCAG	59.789	55	0	0	0	4.85	0.210612	255	0	0	1.14202	0	CCG	129	162	129	3290	11
SJJU01014133.1	14132	15782	0	7041,20	CPB_Mal_159F	CGCACCATCCTACGTATAGC	58.757	55	0	0	0	2.97	1.24263	7275,22	CPB_Mal_159R	TGTAAACGAGCAATTCTTGAGC	58.344	40.909	0	0	0	4.26	3.6564	256	0	0	4.89903	0	AT	7253	7275	7253	32	11
SJJU01013777.1	13776	15542	0	10397,20	CPB_Mal_160F	GTTGACGTGACCCATATGCG	60.083	55	0	0	0	4.73	0.083433	10634,20	CPB_Mal_160R	TCGGATAGCGTTTCGAGTGG	60.642	55	0	0	0	4	0.641978	257	0	0	0.725411	0	AC	10533	10555	10533	4362	11
SJJU01021254.1	21253	19856	0	10872,21	CPB_Mal_161F	ACGGGAATTTGTAAGAAGGCC	59.321	47.619	0	0	0	5.19	1.67874	11108,22	CPB_Mal_161R	AGTCACCCTCGAATTAATACCC	58.087	45.455	0	0	0	3.69	3.91338	258	0	0	5.59212	0	AC	11083	11105	11083	1193	11
SJJU01022877.1	22876	20579	0	3628,20	CPB_Mal_162F	CACTCATTAACGCCCAGGTG	59.659	55	0	0	0	4	0.341161	3866,20	CPB_Mal_162R	GAAGTGGGCAAGCTGTTCTC	59.87	55	0	0	0	2.87	0.130316	258	0	0	0.471477	0	AC	3811	3833	3811	848	11
SJJU01018963.1	18962	18681	0	1444,20	CPB_Mal_163F	AACGCACAGTAGAGCCAGAG	60.506	55	0	0	0	3.35	0.506244	1685,20	CPB_Mal_163R	TCGTGCATGTTTGTCCGATG	59.943	50	0	0	0	3.84	0.056852	261	0	0	0.563096	0	AC	1465	1487	1465	3424	11
SJJU01010725.1	10724	13354	0	2426,20	CPB_Mal_164F	GCTTACTTACTCTGCGCCAC	59.735	55	0	1.96	0	5.01	0.264525	2669,20	CPB_Mal_164R	CTGAGCGGAATGTGAAGCAG	60.013	55	0	0	0	4.24	0.013007	263	2.73	5.09	0.277531	0	CCG	2633	2666	2633	25062	11
SJJU01017051.1	17050	17592	0	1082,22	CPB_Mal_165F	AGTGAATGCCGATACAAGATGC	59.883	45.455	0	0	0	3.91	2.117	1325,20	CPB_Mal_165R	GCCCTGACACTCCTAGCTAG	59.722	60	10.31	10.31	0	3.42	0.278393	263	0	0	2.39539	0	AC	1228	1250	1228	1607	11
SJJU01010399.1	10398	13080	0	2984,20	CPB_Mal_166F	ACTAACGCACCACTCTCTCG	60.223	55	0	0	0	4.04	0.222575	3228,20	CPB_Mal_166R	AGCACCGCTCTTCTTAATGC	59.374	50	0	0	23.47	3.56	0.625992	264	0	0	0.848567	0	AC	3046	3068	3046	267	11
SJJU01053800.1	53799	30707	0	206,20	CPB_Mal_167F	CAGAGCGATGCAACTACGAC	59.81	55	0	1.09	0	4.34	0.190401	450,20	CPB_Mal_167R	ACTGCACTAAGTCCCACAGG	60.079	55	0	0	0	4	0.079009	264	0	0	0.26941	0	AT	301	323	301	2655	11
SJJU01004012.1	4011	7188	0	22837,20	CPB_Mal_168F	CACCTGGACACACTGAACAG	59.161	55	0	0	0	3.16	0.838847	23082,20	CPB_Mal_168R	CGCGATCTTGAGCATTGAGG	60.153	55	0	0	0	3.86	0.152759	265	0	0	0.991605	0	AC	22874	22896	22874	12865	11
SJJU01051979.1	51978	30288	0	456,20	CPB_Mal_169F	AGCCTCGCATCATGAAATGG	59.438	50	0	0	0	3.16	0.56158	701,20	CPB_Mal_169R	AGGCGTTTGTCCTTAGTTGC	59.514	50	0	0	0	4.17	0.486085	265	0	0	1.04767	0	AT	633	655	633	8457	11
SJJU01039886.1	39885	27052	0	3390,20	CPB_Mal_170F	TCAACCATTCGCAGTGCTTG	60.152	50	1.59	5.78	0	4.01	0.152275	3636,20	CPB_Mal_170R	ACTAATGACGGGCAGACACC	60.51	55	0	0	0	4.16	0.509572	266	0	0	0.661847	0	AC	3535	3557	3535	602	11
SJJU01051800.1	51799	30248	0	2199,20	CPB_Mal_171F	TTGGCTTGAATACCTCCGAG	58.066	50	0	0	0	4.63	1.93427	2445,20	CPB_Mal_171R	GTCATGTGGGTGCAATCTCC	59.654	55	0	0	0	3.71	0.34586	266	0	0	2.28013	0	AG	2299	2321	2299	757	11
SJJU01028443.1	28442	23026	0	422,20	CPB_Mal_172F	TCCAGTCCACTCGTGATCAC	59.866	55	12.34	12.34	0	3.06	0.133538	669,20	CPB_Mal_172R	CTCTCACACTCACGCCTACC	60.574	60	0	0	0	3.18	0.573929	267	0	0	0.707468	0	AC	598	620	598	5154	11
SJJU01069643.1	69642	34170	0	1679,19	CPB_Mal_173F	CGCCTCTACCAGCTCAAGG	60.603	63.158	0	0	0	3.61	1.60311	1926,20	CPB_Mal_173R	ACCTATAGTGAGCGTGAGGG	59.069	55	0	0	0	4.3	0.931403	267	11.96	11.96	2.53451	0	AC	1824	1846	1824	104	11
SJJU01002321.1	2320	4784	0	6098,20	CPB_Mal_174F	GAAGTGTTGTGTGCAGTCCC	60.082	55	0	0	0	4.46	0.081915	6347,20	CPB_Mal_174R	ACCGGGAAGACAGAAGATCG	59.938	55	0	4.15	0	3.69	0.062408	269	0	0	0.144324	0	AG	6277	6299	6277	36947	11
SJJU01003984.1	3983	7143	0	5127,20	CPB_Mal_175F	CGAACCGAAATTCCGCCTAG	59.806	55	0	0	0	3.02	0.194134	5376,20	CPB_Mal_175R	AGCAGTGGACAAGTATGGGC	60.801	55	0	0	0	5.36	0.800757	269	0	0	0.994891	0	ATC	5342	5375	5342	29913	11
SJJU01047204.1	47203	29085	0	27,20	CPB_Mal_176F	AGGCTAACGAAGGTCCTGTG	60.152	55	0	0	0	3.66	0.151633	276,20	CPB_Mal_176R	TATCGAGACTGCTACGTGGG	59.443	55	0	0	0	4.61	0.556828	269	0	0	0.708461	0	AC	200	222	200	1538	11
SJJU01000321.1	320	1026	0	206,20	CPB_Mal_177F	CTTGTGCTCGCTGTTAGGTC	59.665	55	0	0	0	3.85	0.334915	457,20	CPB_Mal_177R	CTGTAGAGTGCGGAGTGTCG	60.914	60	0	0	0	4.35	0.914046	271	0	0	1.24896	0	CCG	241	274	241	4099	11
SJJU01007678.1	7677	10903	0	12849,20	CPB_Mal_178F	GCAAGATGGTCGGCAGAATC	60.082	55	0	0	0	2.52	0.082299	13100,20	CPB_Mal_178R	CGCCGTTATAGGGTTCACAC	59.454	55	0	0	0	3.82	0.545666	271	0	0	0.627965	0	AC	13028	13050	13028	95	11
SJJU01000073.1	72	281	0	88764,20	CPB_Mal_179F	ACTTGGCCTAGAATCCGCAC	60.867	55	0	17.75	0	5.34	0.867275	89017,20	CPB_Mal_179R	AGTGTTCGTTTGTGTAGCGG	59.524	50	0	0	0	5.52	0.475988	273	0	0	1.34326	0	AC	88807	88829	88807	106262	11
SJJU01049455.1	49454	29640	0	372,20	CPB_Mal_180F	CTACGCGAATGAAATCCCGG	59.875	55	0	0	0	5.73	0.124832	625,20	CPB_Mal_180R	AGCGATGGGACCGTATTCTC	60.081	55	0	0	0	2.87	0.080549	273	0	0.13	0.205381	0	AC	519	541	519	1608	11
SJJU01014319.1	14318	15900	0	5114,20	CPB_Mal_181F	ACGTGTTAGTCAAGCGCTAG	58.757	50	0	0	0	3.42	1.24263	5368,20	CPB_Mal_181R	TCATCCCTCCACCTTCACAC	59.787	55	0	0	0	3.82	0.213195	274	0	0	1.45583	0	AC	5212	5234	5212	3939	11
SJJU01063812.1	63811	33031	0	824,20	CPB_Mal_182F	AGATACACAGCCCGTACAGC	60.294	55	0	0	0	4.4	0.29429	1082,20	CPB_Mal_182R	TGCAGCCGTTTCCAAGATTC	59.869	50	0	0	0	2.52	0.131316	278	0	0	0.425606	0	AT	1055	1077	1055	37	11
SJJU01016169.1	16168	16980	0	10252,20	CPB_Mal_183F	GGCGATCTTGATTGGAGCAC	60.082	55	0	1.72	0	4.4	0.082299	10512,20	CPB_Mal_183R	GAGTGCTGTGTCTCATGGTC	59.025	55	0	0	0	4.02	0.975485	280	0	0	1.05778	0	AC	10322	10344	10322	2984	11
SJJU01000854.1	853	2329	0	12444,20	CPB_Mal_184F	GTTTCAAGCCACGTTGTTGC	59.808	50	0	0	0	4.17	0.191559	12703,22	CPB_Mal_184R	CCGTTGATGTCTTCTGTATCGG	59.631	50	0	0	0	4.18	2.36888	281	0	0	2.56044	0	AC	12556	12578	12556	16121	11
SJJU01023537.1	23536	20873	0	2150,20	CPB_Mal_185F	GAGTGCTGTGTCTCATGGTC	59.025	55	0	0	0	4.02	0.975485	2411,20	CPB_Mal_185R	GGCGATCTTGATTGGAGCAC	60.082	55	0	1.72	0	4.4	0.082299	281	0	0	1.05778	0	AC	2339	2361	2339	7160	11
SJJU01001404.1	1403	3350	0	38168,20	CPB_Mal_186F	AGTGAAATGACGCGCTCTTG	59.944	50	0	0.11	0	3.02	0.0561	38430,20	CPB_Mal_186R	TATTGCCGTGAGAAACCTGC	59.301	50	0	0	0	4.85	0.699349	282	0	0	0.755449	0	AG	38368	38390	38368	20479	11
SJJU01018280.1	18279	18337	0	5,18	CPB_Mal_187F	AGTGACCTTGGTCCAGCG	60.006	61.111	0	0	0	5.18	2.00566	267,20	CPB_Mal_187R	CATTGGGCGTGCTCCTTTAG	60.011	55	0	0	0	1.85	0.011278	282	0	0	2.01694	0	AC	167	189	167	6096	11
SJJU01041578.1	41577	27563	0	1374,20	CPB_Mal_188F	GTGGTACTATTCAAGGCCGC	59.448	55	0	0	0	6.53	0.552136	1636,20	CPB_Mal_188R	TTCGGGCAGCTATCTACAGG	59.72	55	0	0	0	4	0.279887	282	0	0	0.832022	0	AC	1594	1616	1594	804	11
SJJU01004060.1	4059	7256	0	11126,20	CPB_Mal_189F	CAGTGCCGCAACTCTACAAC	60.222	55	0	0	0	3.32	0.222061	11387,22	CPB_Mal_189R	GGCGTATTGTATTGGGATAGCC	59.752	50	0	0	0	3.93	2.24788	283	0	0	2.46994	0	AC	11282	11304	11282	13130	11
SJJU01010980.1	10979	13568	0	11682,20	CPB_Mal_190F	CTGTTGTTGAGCCGTTCCTG	60.152	55	0	0	0	3.86	0.152451	11946,20	CPB_Mal_190R	CTCACACATCCTGGCGAATG	59.731	55	0	0	0	2.67	0.269054	284	0	0	0.421505	0	AC	11718	11740	11718	3858	11
SJJU01012353.1	12352	14437	0	8001,20	CPB_Mal_191F	ATCCCTCCGAATCCGTCTTC	59.72	55	0	0	0	2.87	0.280187	8266,20	CPB_Mal_191R	GTCCAGTAGTAGCCGGACTC	59.727	60	0	1.43	0	3.36	0.273384	285	0	0	0.553571	0	AC	8060	8082	8060	2757	11
SJJU01071464.1	71463	35743	0	54041,20	CPB_Mal_192F	GATGGCTGGATTTCACTCGG	59.445	55	0	0	0	4.63	0.555414	54307,20	CPB_Mal_192R	CACATGCAGCCAAACCCTAG	59.939	55	0	0	0	3.02	0.061151	286	0	5.87	0.616565	0	AT	54220	54242	54220	38433	11
