# Supplementary material for: Development and characterization of microsatellite markers for population genetics of the cocoa pod borer Conopomorpha cramerella (Snellen) (Lepidoptera: Gracillaridae)
Source: PLoS One. 2024 Apr 11;19(4):e0297662. doi: 10.1371/journal.pone.0297662 (PMC11008836; doi:10.1371/journal.pone.0297662)
Supplement: S2 Table — *: primers did not amplify PCR product in litchi fruit borer Conopomorpha sinensis samples collected from Vietnam. (XLSX) [file pone.0297662.s002.xlsx]

## Sheet: Sheet1
Supplementary Table 2. List of primers successfully amplify PCR the expected PCR product with the DNA samples of the cocoa pod borer Conopomorpha cramerella and the litchi fruit borer Conopomorpha sinensis. *: primers did not amplify PCR product litchi fruit borer Conopomorpha sinensis samples collected from Vietnam.
Primer	Sequence (5' - 3')	Repear motif and number	Size, bp
Cpb14	F: CTGTAGAGTGCGGAGTGTCG	(CCG)14	264
	R: TTTGCTCGCTGTTAGGTCGG
Cpb20*	F: CCCTGGACGCCTACTAGC	(AC)17	261
	R: TGAAATCGCGGCACATACAG
Cpb25*	F: ACATCAAAGACCGCCGAAAC	(AG)16	256
	R: GTGTCACTGTTGGTATCTGCC
Cpb26	F: GTCACCTTCCGCCATTTGTC	(AC)16	258
	R: ATAGATCGAGCGAGTGACCG
Cpb28*	F: ATCTCTGTCATGGAACCGGG	(AC)16	286
	R: TGGTGGTTCATCGCTTGTTC
Cpb33*	F: TGGTTGTCAAATAGTTCCACGG	(AC)15	225
	R: ATCTTAAGTAGCGGTGAGAGTG
Cpb35*	F: GAGCGCTACCATCACTGAAG	(AC)15	236
	R: CGAAGTCCAGAGTCGAGGAG
Cpb37*	F: ATCGGAGCTTAGACGTCACC	(AC)15	245
	R: CAAAGAAGATGCGACTCCAGG
Cpb54	F: GGTAAGAGTTGCGGAATGGC	(AC)14	264
	R: TCGCGGGAATAAGGGCAC
Cpb55	F: TGACTAAGCACCCTCTCACG	(CCG)14	273
	R: ATAGCCCAGAACCACCCTTC
Cpb56	F: AAAGCCTTTGTCGCGAGG	(AC)14	283
	R: GACCCTAGCATTTGTCGCAC
Cpb62	F: CAGAACACAGATCGTTGCCC	(AC)13	213
	R: CATGGCGATGAAAGTGATTGC
Cpb65*	F: GTTGATATACTGCCGACGCC	(AC)13	227
	R: TGACCACTACATCGACGGAC
Cpb75	F: CACCTAGCCTCTCTCGATCG	(AG)13	265
	R: CAGACGCCTAAACATGACCTG
Cpb84	F: CACACAGCTAAGCGAACACC	(AC)12	189
	R: CTTCAACGCTCATCACCTGC
Cpb90*	F: TGGCAGTTGGATTTCGTTCG	(AC)12	227
	R: ACCTACCTCCATTGTCGGTC
Cpb96	F: TGTTCAGCGCGTGTATTCTG	(AG)12	249
	R: ATGCAGCTACCGATCCTACG
Cpb106	F: CACGCACACATGTAGGCAAC	(AC)12	276
	R: GCAGAAACTCTTAGTCGCCC
Cpb107	F: TGTGCCAAGAAGACCTCGTC	(AC)!2	278
	R: CCGGTTCTAAGCTACCTCCC
Cpb110*	F: CCACAATTTCATGCGCGTAC	(AT)12	283
	R: CGTCACGCCTATTTCCCATG
Cpb112	F: TCGGCCGTCTCGAGATATTC	(AC)12	288
	R: CTCAGAAATGGTGACCCGTG
Cpb114	F: TGCCTCCGTACCATGAGATC	(AC)12	289
	R: AGTCGATTTCTTTGCTCGCG
Cpb115	F: TATCGCAACACATTCGCTGG	(AG)12	294
	R: AGCGATGTCTCCCTTATGCG
Cpb116	F: CACGGTTTCCAAGAGACAGC	(AC)12	294
	R: TTGTTCCTGCACCGACTTAC
Cpb118*	F: TCTCCCGCTCTTAGTGATGC	(AG)12	298
	R: TACAAACATGAGTGCGCGAC
Cpb122	F: AAGCAAATTGTCACCGACCC	(AC)11	189
	R: GCCGGGCACTTTACTTGATG
Cpb127*	F: ATCGGTCCAGTAGCTACGAC	(AC)11	197
	R: ATCATGAGCCCGAAGTCAGC
Cpb130*	F: TCCATACAGCCTGCTCCTTG	(AC)11	204
	R: TGTGGTTTCGAAATACCGCG
Cpb134	F: CGACACCGCAGACTTTGATC	(AC)11	212
	R: CGAGAGGCCTACAAATGCAAC
Cpb135	F: TGTAATCGGCCCACTTCCTC	(CCG)11	214
	R: TCGGAGATGGATCGTGTCTG
Cpb136	F: TCTCTTTCACACTGGTCCGG	(AC)11	218
	R: TGCGACGTTGTTACACTTCG
Cpb137*	F: GCTTGCTGGACCCATAAACC	(AC)11	225
	R: CGACGAGGAGGTGAGCTAAC
Cpb138*	F: GCACTTTCCAGCATGAAGGG	(AC)11	228
	R: TCCACTATAGCCCACGTGTC
Cpb139	F: GTCATTTCACCGACGACTATGG	(CCG)11	228
	R: AACCCACCGATTCCAGAGAG
Cpb140	F: TCAGTCCGCGGATATTCTCG	(AC)11	229
	R: CTTTCACACTGCAGACTCGG
Cpb145*	F: TGGTTCCTCACTATGCTGGG	(AG)11	234
	R: CATATTGTGCCGAGGTCACG
Cpb146	F: ATATTCAGAAGTCACGCGCC	(AC)11	238
	R: GAACACAAAGTCCCGTCGTC
Cpb149	F: ACCGCGTATACCTACAGAGC	(AC)11	241
	R: CGACAGTGTTGAACGTAGAAGG
Cpb151	F: TACTACTTGCGACGCTGTCC	(AC)11	244
	R: ATCACACGATCGATTTGGGC
Cpb152*	F: GCCCTGACACTCCTAGCTAG	(AC)11	245
	R: AAACTTACTTCCCACCGGCC
Cpb160	F: GTTGACGTGACCCATATGCG	(AC)11	257
	R: TCGGATAGCGTTTCGAGTGG
Cpb163*	F: AACGCACAGTAGAGCCAGAG	(AC)11	261
	R: TCGTGCATGTTTGTCCGATG
Cpb168*	F: CACCTGGACACACTGAACAG	(AC)11	265
	R: CGCGATCTTGAGCATTGAGG
Cpb171*	F: TTGGCTTGAATACCTCCGAG	(AG)11	266
	R: GTCATGTGGGTGCAATCTCC
Cpb175*	F: CGAACCGAAATTCCGCCTAG	(ATC)11	269
	R: AGCAGTGGACAAGTATGGGC
Cpb177	F: CTTGTGCTCGCTGTTAGGTC	(CCG)11	271
	R: CTGTAGAGTGCGGAGTGTCG
Cpb183*	F: GGCGATCTTGATTGGAGCAC	(AC)11	280
	R: GAGTGCTGTGTCTCATGGTC
Cpb184	F: GTTTCAAGCCACGTTGTTGC	(AC)11	281
	R: CCGTTGATGTCTTCTGTATCGG
Cpb185*	F: GAGTGCTGTGTCTCATGGTC	(AC)11	281
	R: GGCGATCTTGATTGGAGCAC
Cpb187*	F: AGTGACCTTGGTCCAGCG	(AC)11	282
	R: CATTGGGCGTGCTCCTTTAG
Cpb189	F: CAGTGCCGCAACTCTACAAC	(AC)11	283
	R: GGCGTATTGTATTGGGATAGCC
Cpb190	F: CTGTTGTTGAGCCGTTCCTG	(AC)11	284
	R: CTCACACATCCTGGCGAATG
Cpb192*	F: GATGGCTGGATTTCACTCGG	(AT)11	286
	R: CACATGCAGCCAAACCCTAG
