# Supplementary material for: Development and characterization of microsatellite markers for population genetics of the cocoa pod borer Conopomorpha cramerella (Snellen) (Lepidoptera: Gracillaridae)
Source: PLoS One. 2024 Apr 11;19(4):e0297662. doi: 10.1371/journal.pone.0297662 (PMC11008836; doi:10.1371/journal.pone.0297662)
Supplement: S3 Table — Dye-labeled PCR were analysed by fragment analyzer and the resulted data were read with Genemapper. (CSV) [file pone.0297662.s003.csv]

Supplementary Table 3. List of genotypes (alleles) per locus for the cocoa pod borer Conopomorpha cramerella and the lychee fruit borer Conopomorpha sinensis. Dye-labeled PCR were analysed by fragment analyzer and the resulted data were read with Genemapper
Sample ID	Population	Cpb14	Cpb14	Cpb55	Cpb55	Cpb54	Cpb54	Cpb62	Cpb62	Cpb84	Cpb84	Cpb122	Cpb122	Cpb112	Cpb112	Cpb135	Cpb135	Cpb160	Cpb160	Cpb139	Cpb139	Cpb190	Cpb190
1_M-F2	Mal	236	236	260	260	259	269	0	0	215	221	196	198	304	304	220	220	268	278	228	268	297	299
2_M-F3	Mal	236	236	262	271	261	269	0	0	211	217	196	198	296	304	230	230	272	272	0	0	0	0
3_M-F4	Mal	236	245	265	271	267	273	225	231	211	235	198	202	296	304	230	230	274	274	275	275	299	299
4_M-F5	Mal	236	236	260	265	259	269	217	219	211	221	194	210	296	308	220	222	272	282	228	230	297	299
5_M-F6	Mal	236	245	260	260	259	269	227	228	211	221	198	204	304	304	224	224	282	286	228	280	293	295
6_M-F7	Mal	245	245	271	271	271	281	225	231	217	217	202	206	296	304	216	216	272	302	228	273	281	297
7_M-F8	Mal	236	239	254	260	257	271	221	223	211	211	190	196	302	302	218	228	272	286	228	273	295	299
8_M-F9	Mal	236	245	0	0	271	281	228	231	219	235	204	204	302	308	216	216	274	284	228	275	297	297
9_M-F11	Mal	236	236	260	260	259	267	221	231	211	211	196	198	302	304	222	228	272	278	228	273	299	299
10_M-F12	Mal	246	246	260	271	259	269	219	225	215	225	198	200	296	306	230	230	272	282	228	280	293	297
11_M-F13	Mal	236	256	256	271	257	271	223	231	207	235	198	204	296	302	222	230	270	274	275	275	293	299
12_M-F14	Mal	236	245	260	262	259	269	223	223	223	235	198	202	296	302	228	228	272	272	228	230	291	299
13_M-M17	Mal	236	236	260	260	259	269	219	231	219	235	184	198	184	304	228	228	272	272	228	273	291	291
14_M-M18	Mal	236	245	260	271	259	265	217	223	209	215	196	196	296	308	220	222	272	282	228	273	293	305
15_M-M19	Mal	243	243	265	265	265	269	219	233	215	215	198	214	300	302	228	228	272	274	228	275	283	295
16_M-M20	Mal	236	236	260	262	259	281	219	223	211	213	186	202	296	300	218	230	272	272	228	230	295	299
17_M-M22	Mal	236	236	260	260	259	269	221	225	197	207	204	220	302	304	218	230	270	274	228	275	293	293
18_M-M24	Mal	248	256	260	268	253	267	217	231	219	225	196	198	300	304	230	230	274	274	228	275	291	297
19_M-M25	Mal	236	236	260	260	259	269	225	231	221	233	198	212	300	300	222	230	274	274	228	275	293	299
20_M-M26	Mal	236	236	260	260	259	269	205	219	213	231	200	200	200	300	230	230	272	272	228	230	283	299
21_M-M27	Mal	236	245	260	271	259	271	221	231	211	211	202	202	202	306	220	222	270	282	228	270	297	305
22_M-M28	Mal	236	236	260	262	259	261	227	231	215	221	188	188	298	302	216	216	272	280	228	273	297	297
23_M-M29	Mal	245	245	260	260	259	275	228	231	205	215	194	198	296	300	230	230	272	272	228	273	299	299
24_M-M30	Mal	236	236	265	271	265	267	217	225	211	211	194	214	296	306	220	222	272	282	228	273	297	299
25_P-F3	Phil	236	242	262	265	257	261	223	231	203	231	188	210	302	302	224	224	268	278	230	268	293	293
26_P-F4	Phil	236	236	260	262	249	261	225	231	213	213	196	204	302	302	224	224	278	280	228	278	293	293
27_P-F5	Phil	234	242	262	274	261	269	217	231	213	215	186	196	300	300	224	224	272	272	228	273	293	293
28_P-F6	Phil	236	236	260	265	131	259	219	221	213	233	204	204	204	302	220	222	268	280	228	268	293	293
29_P-F7	Phil	258	258	260	262	259	261	225	227	213	231	204	204	296	302	230	230	278	278	228	278	303	303
30_P-F8	Phil	236	236	265	274	257	273	223	228	219	235	202	210	302	306	220	222	272	272	228	230	293	295
31_P-F9	Phil	236	236	260	274	259	269	217	219	211	229	204	210	302	302	220	222	272	272	228	273	295	295
32_P-F10	Phil	236	236	260	262	259	261	219	233	215	221	204	204	302	302	224	224	268	268	228	268	293	293
33_P-F11	Phil	236	243	265	265	257	265	221	225	217	227	186	204	300	304	212	212	268	268	228	268	291	291
34_P-F12	Phil	236	242	265	265	257	265	221	225	215	219	186	204	300	304	212	212	268	268	228	268	291	291
35_P-F13	Phil	245	248	262	268	261	269	231	237	215	215	188	220	300	304	224	224	268	278	228	268	293	293
36_P-F14	Phil	234	242	260	280	259	273	221	223	219	221	186	204	300	308	228	228	0	0	228	228	293	303
37_P-M16	Phil	236	236	260	268	259	261	219	223	215	217	200	204	300	302	220	222	272	272	228	228	295	307
38_P-M17	Phil	234	239	262	280	257	281	219	221	219	233	200	204	200	230	230	230	278	278	228	230	291	293
39_P-M18	Phil	236	242	274	274	257	269	219	257	215	227	204	206	204	300	224	230	264	264	228	263	299	303
40_P-M19	Phil	236	236	265	274	166	257	219	228	217	235	202	204	202	304	222	222	298	298	230	299	293	297
41_P-M20	Phil	236	242	265	265	249	265	219	237	229	235	0	0	306	308	228	228	270	272	230	270	303	307
42_P-M21	Phil	239	245	262	262	261	273	219	223	213	219	0	0	296	302	220	222	272	272	228	273	291	291
43_P-M22	Phil	236	236	265	265	257	265	219	223	215	221	0	0	302	302	220	222	268	278	228	268	293	297
44_P-M23	Phil	236	236	260	265	259	263	219	225	217	219	0	0	300	300	224	224	272	278	228	273	291	293
45_P-M24	Phil	236	236	260	262	257	261	219	223	215	235	0	0	300	302	212	212	266	266	228	267	293	293
46_P-M25	Phil	245	248	265	274	257	265	223	225	219	235	0	0	300	302	224	224	272	278	228	241	303	303
47_P-M26	Phil	236	239	265	271	249	265	219	223	219	227	0	0	296	304	228	228	272	272	228	273	291	291
48_P-M27	Phil	236	236	265	274	265	273	219	233	215	217	0	0	300	304	220	220	266	282	228	230	289	297
49_I-F1	Indo	236	242	260	260	259	269	219	221	211	215	196	198	304	304	220	220	268	278	228	268	297	297
50_I-F2	Indo	236	245	271	271	257	271	185	225	213	215	202	204	304	304	218	228	270	278	228	230	295	295
51_I-F3	Indo	236	245	262	262	253	261	227	228	211	221	188	204	304	306	228	228	270	278	228	270	295	303
52_I-F4	Indo	245	245	262	271	261	271	219	223	219	219	192	198	302	302	0	0	266	266	228	267	295	299
53_I-F5	Indo	242	242	262	262	259	261	219	225	207	217	186	198	216	306	216	216	298	298	228	297	293	299
54_I-F6	Indo	236	248	260	260	253	259	225	227	215	215	198	204	298	304	216	216	266	270	228	270	303	303
55_I-F9	Indo	239	261	254	260	257	281	221	223	211	215	190	196	200	302	218	228	272	286	228	273	295	299
56_I-F10	Indo	236	236	265	265	259	265	219	231	215	219	204	212	304	306	220	222	274	274	228	275	295	297
57_I-F11	Indo	236	245	260	262	261	269	219	227	225	235	188	194	302	302	228	228	266	282	228	267	303	303
58_I-F12	Indo	236	236	262	265	263	263	223	231	215	215	192	194	192	302	228	228	272	272	228	273	287	299
59_I-F13	Indo	236	236	260	262	261	261	217	223	203	227	196	208	208	306	216	216	274	274	228	275	293	295
60_I-F14	Indo	236	236	260	260	259	269	219	223	215	221	200	204	304	310	220	222	266	282	228	267	295	297
61_I-M17	Indo	242	245	260	265	261	265	223	223	207	235	204	204	302	304	228	228	266	278	228	267	297	297
62_I-M18	Indo	236	236	254	260	253	267	225	225	235	235	192	196	300	304	220	220	278	282	228	278	295	303
63_I-M19	Indo	236	236	280	280	271	279	225	231	215	245	186	204	304	308	220	220	266	274	228	267	295	297
64_I-M20	Indo	236	248	254	265	255	265	221	237	219	235	190	204	296	306	224	224	272	272	228	273	293	297
65_I-M21	Indo	242	256	262	268	261	269	225	227	225	235	0	0	302	302	220	222	268	282	228	268	295	295
66_I-M22	Indo	245	245	260	265	259	265	223	227	215	215	196	202	300	306	228	228	274	280	228	275	291	303
67_I-M23	Indo	236	236	254	271	267	271	219	223	203	227	196	204	298	304	222	238	268	284	224	228	295	295
68_I-M24	Indo	133	236	260	276	253	259	219	223	215	221	184	192	184	192	220	222	282	282	228	280	295	297
69_I-M26	Indo	236	236	260	265	259	277	223	225	207	235	200	204	204	302	220	220	266	282	228	267	297	305
70_I-M27	Indo	236	236	265	265	261	279	227	231	235	235	194	226	296	304	216	216	270	270	228	270	295	295
71_I-M28	Indo	236	236	260	260	259	275	223	225	215	245	196	202	300	304	228	228	268	278	228	268	293	293
72_I-M29	Indo	250	250	271	271	259	271	223	227	219	235	202	204	202	304	216	216	268	268	228	230	295	295
73_V-F2	Viet	236	236	256	260	257	257	211	211	207	207	184	186	304	304	216	216	282	294	224	280	281	293
74_V-F3	Viet	236	236	260	260	231	259	211	211	215	233	184	188	300	300	216	220	294	300	224	228	281	281
75_V-F4	Viet	236	236	260	260	259	259	211	211	207	207	186	190	186	190	210	210	292	292	219	228	293	293
76_V-F5	Viet	236	236	258	258	173	259	211	211	209	213	184	186	0	0	216	216	292	292	228	291	293	323
77_V-F6	Viet	236	236	260	265	259	265	223	225	207	213	200	204	302	304	220	220	266	282	228	267	297	305
78_V-F7	Viet	236	236	260	260	231	259	211	211	205	211	184	184	184	304	210	216	294	300	232	236	289	289
79_V-F8	Viet	236	245	260	260	255	259	211	211	207	215	184	190	216	304	216	216	292	298	230	236	285	299
80_V-F9	Viet	236	236	260	271	259	271	211	211	199	213	186	192	216	302	216	216	0	0	219	219	291	291
81_V-F11	Viet	236	236	254	260	253	259	211	211	209	209	184	186	304	308	216	216	286	294	216	236	291	291
82_V-F13	Viet	236	245	260	260	259	259	211	211	211	213	186	190	190	190	216	216	294	300	224	293	291	291
83_V-F14	Viet	234	236	260	260	255	259	211	211	207	209	182	190	190	300	216	216	294	294	224	228	281	291
84_V-M17	Viet	234	236	260	265	259	265	211	211	207	211	182	184	184	184	216	216	282	298	224	228	293	293
85_V-M18	Viet	236	242	260	260	255	259	211	211	205	209	186	186	302	306	216	216	288	294	236	288	291	293
86_V-M20	Viet	236	236	260	260	253	259	211	211	211	211	182	186	182	186	216	220	294	300	224	228	297	297
87_V-M21	Viet	236	236	260	260	259	259	211	211	207	211	186	186	186	216	216	216	282	294	232	236	291	293
88_V-M22	Viet	236	236	260	262	231	259	211	211	209	211	182	182	182	274	216	216	294	294	224	293	293	307
89_V-M23	Viet	236	236	0	0	231	249	211	211	219	233	182	184	304	304	216	216	296	300	297	299	0	0
90_V-M24	Viet	236	242	260	260	259	259	211	211	207	211	0	0	300	300	216	216	294	294	224	230	291	291
91_V-M26	Viet	236	236	260	260	231	259	211	211	209	209	180	182	182	296	216	216	294	294	228	293	291	291
92_V-M27	Viet	236	236	260	260	249	259	211	211	207	209	182	184	182	304	216	240	288	294	224	228	291	291
93_V-M28	Viet	236	242	260	260	259	259	191	211	209	213	182	184	182	184	216	216	294	294	228	230	291	305
94_V-M29	Viet	236	236	260	260	169	231	211	211	209	209	184	188	184	302	216	216	302	302	221	236	0	0
