# Supplementary material for: Development and characterization of microsatellite markers for population genetics of the cocoa pod borer Conopomorpha cramerella (Snellen) (Lepidoptera: Gracillaridae)
Source: PLoS One. 2024 Apr 11;19(4):e0297662. doi: 10.1371/journal.pone.0297662 (PMC11008836; doi:10.1371/journal.pone.0297662)
Supplement: S4 Table — (XLSX) [file pone.0297662.s004.xlsx]

## Sheet: Sheet1
Supplementary Table 4. Comparison of Weir and Cockerham's unbiased estimator of Wright's FIS in males and females of using Wilcoxon signed rank test.
Locus	FIS			Wilcoxon signed rank test, p-value
	Females	Males	Difference	(-) shift	(+) shift
Cpb14	0.214	0.333	0.119	0.2008	0.4017
Cpb112	0.157	0.034	0.123	0.4167	0.8334
Cpb122	-0.072	0.073	0.145	0.0904	0.1819
