# Supplementary material for: Development and characterization of microsatellite markers for population genetics of the cocoa pod borer Conopomorpha cramerella (Snellen) (Lepidoptera: Gracillaridae)
Source: PLoS One. 2024 Apr 11;19(4):e0297662. doi: 10.1371/journal.pone.0297662 (PMC11008836; doi:10.1371/journal.pone.0297662)
Supplement: S5 Table — (XLSX) [file pone.0297662.s005.xlsx]

## Sheet: Sheet1
Supplementary table 5. Weir and Cockerham's unbiased estimator of Wright's FST measured between females and males within each country and for each locus, and G-based randomization test for significant of divergence.
Locus	FST					p-value					p-BH**
	Malaysia	Philippines	Indonesia	Vietnam	Average FST across countries	Malaysia	Philippines	Indonesia	Vietnam	Combined p-value*
Cpb14	-0.031	-0.02	-0.041	0.009	-0.02075	0.8395	0.6771	0.9446	0.1464	0.6874	0.6874
Cpb55	-0.006	-0.021	0.022	0.012	0.00175	0.663	0.9677	0.2416	0.8034	0.6874	0.6874
Cpb54	0.004	0.004	-0.004	-0.02	-0.004	0.2613	0.7376	0.2818	0.8	0.3165	0.58025
Cpb62	-0.025	0.076	0.003	-0.031	0.00575	0.9571	0.1351	0.5673	0.9999	0.6874	0.6874
Cpb84	-0.001	0.004	0.053	0.019	0.01875	0.4124	0.2877	0.2273	0.3753	0.2241	0.58025
Cpb122	-0.011	0.019	-0.002	0.06	0.0165	0.7188	0.0518	0.5596	0.0381	0.0151	0.1661
Cpb112	0.059	-0.014	-0.015	0.027	0.01425	0.0262	0.8435	0.3841	0.1156	0.0684	0.3762
Cpb135	-0.051	-0.026	-0.032	0.03	-0.01975	0.9932	0.6729	0.6061	0.3137	0.6874	0.6874
Cpb160	-0.02	0.05	-0.015	0.027	0.0105	0.4393	0.1014	0.7459	0.1988	0.179	0.58025
Cpb139	-0.013	0.017	-0.017	-0.02	-0.00825	0.555	0.0945	0.9999	0.7946	0.6874	0.6874
Cpb190	-0.019	0.039	-0.006	-0.012	0.0005	0.5879	0.1393	0.2612	0.5657	0.2808	0.58025
*combined p-value using generalized binomial procedure with MultiTest.
**false discovery rate using Benjamini and Hochberg procedure.
