# Supplementary material for: Development and characterization of microsatellite markers for population genetics of the cocoa pod borer Conopomorpha cramerella (Snellen) (Lepidoptera: Gracillaridae)
Source: PLoS One. 2024 Apr 11;19(4):e0297662. doi: 10.1371/journal.pone.0297662 (PMC11008836; doi:10.1371/journal.pone.0297662)
Supplement: S6 Table — (XLSX) [file pone.0297662.s006.xlsx]

## Sheet: Feuil1
S6 Table: Null allele frequency estimates
Conopomorpha cramerella				Conopomorpha sinensis
Locus	Subsample	p_null	FIS	Locus names	p_null	FIS
Cpb54	Malaysia	0	-0.2	Cpb14	0	-0.103
Cpb54	Philippines	0	-0.143	Cpb55	0.19228	0.226
Cpb54	Indonesia	0.00891	-0.019	Cpb54	0.02325	-0.05
Cpb62	Malaysia	0	-0.09	Cpb62	4e-05	-0.001
Cpb62	Philippines	0	-0.172	Cpb84	0.02212	0.139
Cpb62	Indonesia	0	-0.084	Cpb122	0.08798	-0.015
Cpb84	Malaysia	0.04192	0.157	Cpb112	0.15363	0.231
Cpb84	Philippines	0	-0.023	Cpb135	0.08749	0.281
Cpb84	Indonesia	0.02407	0.129	Cpb160	0.16083	0.2
Cpb122	Malaysia	0.06712	0.105	Cpb139	0	-0.076
Cpb122	Philippines	0	-0.068	Cpb190	0.29507	0.456
Cpb122	Indonesia	0	-0.074	Average	0.0929718
Cpb112	Malaysia	1e-05	0.016	y = 1.593x - 0.031; R² = 0.7546
Cpb112	Philippines	1e-05	0.107
Cpb112	Indonesia	1e-05	0.068
Cpb160	Malaysia	0.0325	0.177
Cpb160	Philippines	0.26868	0.52
Cpb160	Indonesia	0.1429	0.309
Cpb190	Malaysia	0.1234	0.146
Cpb190	Philippines	0.18481	0.46
Cpb190	Indonesia	0.0985	0.252
Average		0.0472781
y = 2.3034x - 0.034; R² = 0.7864
